# Supplementary material for: A Cross-Species Analysis of MicroRNAs in the Developing Avian Face
Source: PLoS One. 2012 Apr 16;7(4):e35111. doi: 10.1371/journal.pone.0035111 (PMC3327661; doi:10.1371/journal.pone.0035111)
Supplement: Table S1 — miRNAs detectably expressed in avian frontonasal neural crest cells at HH20 and HH25. MiRNAs expressed in chicken, quail, and ducks samples at a normalized read count of >15 PMMR in at least one sample. Genomic locations are mapped to the gga3 build of the Gallus gallus genome. (XLS) [file pone.0035111.s002.xls]

## Sheet: Supplemental Table 1
microRNA	Sequence	Chicken genomic location	Chick HH20 BS1 (PMMR)	Chick HH25 BS1 (PMMR)	Duck HH20 BS1 (PMMR)	Duck HH25 BS1 (PMMR)	Quail HH20 BS1 (PMMR)	Quail HH25 BS1 (PMMR)	Chick HH20 BS2 (PMMR)	Chick HH25 BS2 (PMMR)	Duck HH20 BS2 (PMMR)	Duck HH25 BS2 (PMMR)
gga-let-7a	UGAGGUAGUAGGUUGUAUAGUU	chr12: 6302911-6303000 (7a-1), chr24: 3380993-3381064 (7a-2), chr1: 73421272-73421347 (7a-3)	9139.27	52203.3	15524.7	30817.2	7790.49	19168	3356.76	22899	4151.64	18529.1
gga-let-7a_ukstar	CUAUACAAUCUACUGUCUUUC	chr12: 6302911-6303000 (7a-1), chr24: 3380993-3381064 (7a-2), chr1: 73421272-73421347 (7a-3)	3.87963	107.974	1.48246	8.81013	4.09798	5.81074	56.328	28.7845	7.99036	11.6575
gga-let-7b	UGAGGUAGUAGGUUGUGUGGUU	chr1: 73422101-73422185	11.6389	519.098	25.7949	29.8915	24.5879	30.0222	4.19636	44.9009	3.45529	19.0009
gga-let-7c	UGAGGUAGUAGGUUGUAUGGUU	chr1: 102425086-102425169	12995.4	36930	23616.5	25975.1	8306.84	18837.5	3579.49	30090.5	4702.11	21031.7
gga-let-7c_ukstar	CUGUACAACCUUCUAGCUUUCC	chr1: 102425086-102425169	9.58497	44.5566	5.92986	17.6203	10.7003	17.4322	45.9985	47.5244	18.6802	15.7882
gga-let-7d	AGAGGUAGUGGGUUGCAUAGU	chr12: 6301452-6301554	7.53105	47.0167	12.7492	25.8011	19.1239	38.4155	3.06657	15.8165	2.05158	15.6046
gga-let-7f	UGAGGUAGUAGAUUGUAUAGUU	chr12: 6302497-6302583	4781.53	20195.9	13096.7	45740.9	6532.64	13093.9	3843.05	11984.2	6518.3	19168.5
gga-let-7g	UGAGGUAGUAGUUUGUACAGU	chr12: 2809078-2809160	478.107	4179.3	930.098	3278.63	670.02	1363.26	334.417	1668.08	354.491	1948.37
gga-let-7i	UGAGGUAGUAGUUUGUGCUGU	chr1: 34895687-34895770	9.58497	259.959	22.5335	116.105	14.7983	23.8886	7.90852	67.7636	9.50205	79.5833
gga-let-7k	UGAGGUAGUAGAUUGAAUAGUU	chr26: 1442897-1442979	192.156	839.467	460.75	801.407	133.64	192.4	211.432	662.569	712.762	713.588
gga-miR-100	AACCCGUAGAUCCGAACUUGUG	chr24: 3372894-3372973	4589.6	18485.5	4184.4	2852.59	4243.01	5955.04	3406.47	7458.49	2209.23	5100.49
gga-miR-100_ukstar	CAAGCUUGUAUCUAUAGGUAUG	chr24: 3372894-3372973	20.5392	89.6598	44.4739	37.443	30.7349	53.588	17.5924	26.8356	27.1024	36.9002
gga-miR-101	GUACAGUACUGUGAUAACUGAA	chrZ: 28037874-28037952 (101), chr8: 29051918-29051993 (101-2)	3513.12	12511.6	7237.39	10233	6213.68	6156.8	2646.13	3894.38	6980.77	8868.35
gga-miR-103	AGCAGCAUUGUACAGGGCUAUGA	chr13: 4449242-4449319 (103-1), chr4: 91906889-91906971 (103-2)	25409.3	39170.4	29183.2	43640	18788.3	30039	31857.9	23456.3	39423.9	29628.9
gga-miR-106	AAAAGUGCUUACAGUGCAGGUA	chr4: 3970359-3970439	14118.7	14005.2	10901.7	13715.5	12962.4	15972.8	9061.38	9670.48	12530.9	11001.9
gga-mir-106_ukstar	CUGCAGUAUAAGCACUUCUGGC	chr4: 3970359-3970439	12.0953	7.38053	28.1668	20.4521	4.32565	5.1651	19.852	9.51988	25.3748	17.2568
gga-miR-107	AGCAGCAUUGUACAGGGCUAUCA	chr6: 20487964-20488044	135.331	303.149	94.5812	205.15	90.1556	132.033	152.199	131.854	87.786	96.5648
gga-miR-10a	UACCCUGUAGAUCCGAAUUUGU	chrUn_random: 379304-379377	18.0289	3.28024	22.83	7.55154	22.5389	24.8571	11.9435	72.486	29.37	41.1226
gga-miR-10b	UACCCUGUAGAACCGAAUUUGU	chr7: 17389048-17389157	2.51035	0.820059	3.85441	13.2152	19.8069	15.4953	4.03496	26.1609	2.48349	16.0635
gga-miR-122	UGGAGUGUGACAAUGGUGUUUGU	chrZ: 649337-649413 (122-1), chrUn_random: 12066796-12066872 (122-2)	19.3982	2.18682	20.458	3.77577	142.746	18.7235	50.5177	525.992	49.4539	140.166
gga-miR-125b	UCCCUGAGACCCUAACUUGUGA	chr1: 102457647-102457736	5816.25	13707.3	3012.96	2806.97	3014.29	4129.18	4673.77	7733.29	2382.64	4737.18
gga-miR-125b_ukstar	UCACAAGUCAGGCUCUUGGGAC	chr1: 102457647-102457736	1056.86	2341.27	1062.93	909.331	782.487	1733.22	1037.63	1369.14	956.792	1244.24
gga-miR-126	UCGUACCGUGAGUAAUAAUGCGC	chr17: 8431742-8431825	29194.2	4782.04	39285	23690.1	20419.6	22925.6	15666.4	16078.9	34285.7	36728.2
gga-miR-126*	CAUUAUUACUUUUGGUACGCG	chr17: 8431742-8431825	1080.59	209.935	1393.22	1090.57	1354.61	1573.74	740.818	517.297	1140.14	991.808
gga-miR-128	UCACAGUGAACCGGUCUCUUU	chr7: 32228150-32228231 (128-1), chr2: 45549176-45549259 (128-2)	420.369	638.006	489.213	665.479	737.637	499.401	866.063	390.615	1059.91	524.864
gga-miR-130a	CAGUGCAAUAUUAAAAGGGCAU	chr15: 408399-408481	1352.62	1307.72	1376.02	1868.06	1252.84	1647.67	1527.47	1375.29	1561.79	2197.95
gga-mir-130a_ukstar	GCCCUUUUUCUGUUGUACUAC	chr15: 408399-408481	36.9706	39.3628	21.644	21.396	49.6311	34.8645	130.41	60.3426	41.0316	16.6143
gga-miR-130b	CAGUGCAAUAAUGAAAGGGCGU	chr15: 398720-398796	12435.6	9991.33	20911.3	36747.7	15780.7	20471.9	21554.7	12525.2	23722.3	23780.2
gga-miR-130b_ukstar	CCUCUUUCCCUGUUGCACUAC	chr15: 398720-398796	326.802	227.43	578.754	384.184	605.591	425.475	688.364	391.29	597.873	461.895
gga-miR-130c	CAGUGCAAUGUUAAAAGGGCAU	chr19: 7145027-7145120	242.363	361.373	206.063	430.438	254.758	333.149	206.428	198.568	304.066	360.098
gga-miR-1329	UACAGUGAUCACGUUACGAUGG	chr3: 99798387-99798481	243.732	194.081	104.662	131.837	12.294	15.4953	122.179	340.992	63.0591	192.671
gga-miR-135a	UAUGGCUUUUUAUUCCUAUGUGA	chr12: 2830742-2830829 (135a-1), chr1: 48192659-48192758 (135a-2), chr26: 1925942-1926037 (135a-3)	47.012	2706.74	110.592	186.586	222.885	214.997	223.859	121.06	167.15	216.904
gga-mir-135a-3_ukstar	AUGUAGGGCGAAAAGCCAUGG	chr26: 1925942-1926037	32.1781	907.259	61.6705	75.2007	111.556	129.45	35.8304	55.3203	38.4401	87.3856
gga-miR-135b_ukstar	AUGUAGGGCUAAAAGCCAUGGG	chr3: 38893084-38893150	10.726	160.732	13.9352	15.1031	20.0346	11.9443	5.32614	15.9664	12.2015	25.6099
gga-miR-137	UAUUGCUUAAGAAUACGCGUAG	chr8: 13210193-13210288	51.8045	1119.38	97.5462	65.7613	37.1095	64.241	25.6623	47.0747	60.7915	54.157
gga-miR-138	AGCUGGUGUUGUGAAUC	chr2: 40745148-40745243 (138-1), chr11: 2023954-2024036 (138-2)	382.029	707.711	295.603	364.676	454.193	385.446	239.031	170.084	298.019	264.727
gga-miR-140-3p	CCACAGGGUAGAACCACGGAC	chr11: 21030641-21030735	12042.1	10822.6	15195.3	24397.4	14850.4	25781.6	14906.1	33941.2	16723.4	39693.3
gga-miR-140-5p	AGUGGUUUUACCCUAUGGUAG	chr11: 21030641-21030735	923.808	697.87	1256.83	2036.08	1361.67	1704.48	859.607	2149.54	1461.16	3658.17
gga-miR-142-3p	UGUAGUGUUUCCUACUUUAUGG	chr19: 496983-497070	201.056	54.3973	386.627	127.118	259.311	160.118	132.185	109.141	501.881	312.918
gga-miR-142-5p	CCCAUAAAGUAGAAAGCACUAC	chr19: 496983-497070	6.16177	1.36677	11.5632	9.43942	13.6599	5.48792	12.4277	6.07174	18.6802	15.6964
gga-miR-144	CUACAGUAUAGAUGAUGUACUC	chr19: 5824123-5824207	4.79248	6.83383	21.9405	5.03436	16.1643	3.55101	9.3611	5.3971	32.8253	26.1606
gga-miR-144_ukstar	GGAUAUCAUCAUAUACUGUAAG	chr19: 5824123-5824207	786.88	269.8	2274.1	2272.38	1305.44	1107.91	1784.74	660.995	1953	1733.39
gga-miR-1451	UCGCACAGGAGCAAGUUACCGC	chr3: 78710207-78710316	121.638	188.887	104.958	158.268	116.793	118.475	165.272	81.4062	92.537	85.458
gga-miR-146a	UGAGAACUGAAUUCCAUGGGUU	chr13: 7555593-7555691	44126	39674.2	57559.6	30769.1	49111.4	48752.1	45759.3	68575.2	60226.2	59003.9
gga-miR-146b	UGAGAACUGAAUUCCAUAGGCG	chr6: 24570060-24570164	262.902	43.4631	3041.42	1394.2	235.634	254.381	145.743	275.402	3533.79	2752.19
gga-miR-146c	UGAGAACUGAAUUCCAUGGACUG	chr4: 92169271-92169399 (146c-1), chrUn_random: 14731534-14731662 (146c-2)	35344.6	33936.2	45844	26167	39107.1	39397.8	40658	55716.6	51278.4	46702.6
gga-miR-148a	UCAGUGCACUACAGAACUUUGU	chr2: 32053543-32053610	20508.6	14914.4	38440.3	28040.4	21598.7	31209.5	18211.1	14185.1	20588.8	21031.7
gga-miR-148a_ukstar	AAAGUUCUGUGACACUCAGACU	chr2: 32053543-32053610	104.065	147.884	165.74	64.1881	131.591	190.786	147.034	168.809	179.999	149.62
gga-miR-1552-5p	UUAGUGCGCGGUAAGCUAGGGUG	chrUn_random: 9521375-9521457	136.928	113.168	689.05	499.031	269.329	202.73	71.0153	87.9277	366.369	731.028
gga-miR-1559	UUCGAUGCUUGUAUGCUACUCC	chr7: 1330064-1330139	344.374	322.557	767.62	530.81	512.02	591.082	216.919	343.24	567.208	714.322
gga-miR-15a	UAGCAGCACAUAAUGGUUUGU	chr1: 173700493-173700575	43.817	181.506	107.33	155.121	133.184	121.703	62.6225	55.1703	157	116.116
gga-miR-15b	UAGCAGCACAUCAUGGUUUGCA	chr9: 23742966-23743056	263.13	844.934	476.761	1023.23	369.729	484.229	256.139	292.643	431.156	561.765
gga-miR-15b_ukstar	CGAAUCAUUAUUUGCUGCUUUA	chr9: 23742966-23743056	27.1574	54.6706	19.5685	19.5081	62.6081	58.7531	138.157	50.5228	46.4305	24.4166
gga-miR-15c	UAGCAGCACAUCAUGGUUUGUA	chr4: 4049055-4049130	178.235	576.228	366.465	686.875	169.156	292.151	148.809	233.424	292.512	455.47
gga-miR-16	UAGCAGCACGUAAAUAUUGGUG	chr1: 173700351-173700434 (16-1), chr9: 23742791-23742884 (16-2)	16928.2	29409.2	31949.5	44855.2	11699.7	20355.4	8993.6	15636.7	26935.1	30370.3
gga-miR-1662	UUGACAUCAUCAUACUUGGGAU	chr2: 1721334-1721406	9.12854	24.3284	43.5845	30.2061	4.55332	3.55101	2.74377	7.49597	43.947	57.1862
gga-miR-16c	UAGCAGCACGUAAAUACUGGAG	chr4: 4048689-4048759	16410.2	28254.6	30839.1	42737.3	10673.7	19017.9	8427.9	15028.3	25473.2	29228.3
gga-miR-17-3p	ACUGCAGUGAAGGCACUUGU	chr1: 152248781-152248865	101.783	281.827	135.201	97.226	167.334	186.267	124.277	87.328	207.641	149.712
gga-miR-17-5p	CAAAGUGCUUACAGUGCAGGUAGU	chr1: 152248781-152248865	11764.6	12780.1	11717.4	10119.4	11092.1	13575.8	7089.42	7634.8	9103.83	9958.56
gga-miR-181a	AACAUUCAACGCUGUCGGUGAGU	chr8: 2001561-2001664 (181a-1), chr17: 10218497-10218587 (181a-2)	1451.67	4046.99	1448.07	1033.3	1641.93	1353.26	1231.31	2299.61	1524.65	2821.4
gga-miR-181a*	ACCAUCGACCGUUGAUUGUACC	chr8: 2001561-2001664 (181a-1), chr17: 10218497-10218587 (181a-2)	237.342	1162.3	565.708	580.524	479.236	614.325	276.959	615.269	309.896	600.409
gga-miR-181b	AACAUUCAUUGCUGUCGGUGGG	chr8: 2001750-2001838 (181b-1), chr17: 10220137-10220221 (181b-2)	2704.1	2432.84	3412.04	1328.13	2094.53	1443.65	1972.93	4275.7	3248.19	4556.35
gga-miR-183	UAUGGCACUGGUAGAAUUCACUG	chrUn_random: 22621072-22621094	1270.24	183.693	2622.78	2653.74	712.821	1142.13	1288.6	2724.64	2079.76	795.741
gga-miR-184	UGGACGGAGAACUGAUAAGGGU	chr10: 22146245-22146318	1430.44	271.166	245.793	801.721	67.1614	135.261	1897.24	1883.59	189.933	597.93
gga-miR-187	UCGUGUCUUGUGUUGCAGCC	chr2: 85892470-85892555	11.4107	10.6608	11.8597	7.86618	11.611	10.9758	12.7505	18.665	5.8308	14.2277
gga-miR-18a	UAAGGUGCAUCUAGUGCAGAUA	chr1: 152248626-152248718	6312.39	6845.86	7633.8	4018.68	6270.6	6026.39	2851.75	3031.67	6071.38	4489.89
gga-miR-18a_ukstar	ACUGCCCUAAAUGCUCCUUCUGG	chr1: 152248626-152248718	149.708	239.731	90.1338	92.5063	204.672	143.654	288.742	76.9836	211.637	49.5675
gga-miR-18b	UAAGGUGCAUCUAGUGCAGUUA	chr4: 3970228-3970311	10043.2	12087.1	12142.9	6179.99	9121.88	9911.51	5545	5292.68	10383.5	7043.35
gga-mir-18b_ukstar	CUGCCCUAAAUGCUCCUUCU	chr4: 3970228-3970311	82.6133	154.718	54.2582	52.8608	175.986	95.2316	255.171	51.6472	161.427	30.1076
gga-miR-190	UGAUAUGUUUGAUAUAUUAGGU	chr10: 5209724-5209808	83.7544	132.85	81.5355	52.5461	150.942	138.812	32.6025	68.5881	54.3129	89.1296
gga-miR-193a_ukstar	UGGGUCUUUGCGGGCGAGAUGA	chr18: 6423770-6423846	31.4935	3.00688	13.6387	3.77577	23.6772	18.0779	11.4593	14.2423	9.39407	11.9329
gga-miR-193b	AACUGGCCCACAAAGUCCCGCUUU	chr14: 759453-759535	6.16177	5.19371	4.1509	5.66365	10.245	4.19665	13.8803	2.62359	3.56327	3.02912
gga-miR-193b_ukstar	UGGGUCUUUGCGGGCGAGAUGA	chr14: 759453-759535	31.4935	3.00688	13.6387	3.77577	23.6772	18.0779	11.4593	14.2423	9.39407	11.9329
gga-miR-199	CCCAGUGUUCAGACUACCUGUUC	chr17: 5667150-5667243 (199-1), chr8: 4732773-4732880 (199-2)	1521.04	57.4042	2897.92	3282.09	2252.75	2856.63	2217.29	3865.9	2553.24	5004.85
gga-miR-199*	UACAGUAGUCUGCACAUUGG	chr17: 5667150-5667243 (199-1), chr8: 4732773-4732880 (199-2)	6804.19	258.045	5740.1	9006.78	21859.1	18221.8	6160.57	12982.1	3724.05	7882.7
gga-miR-19a	UGUGCAAAUCUAUGCAAAACUGA	chr1: 152248492-152248572	301.927	955.642	511.154	429.179	653.401	385.769	244.518	247.442	748.826	825.574
gga-mir-19a_ukstar	GUUAGUUUUGCAUAGUUGCAC	chr1: 152248492-152248572	119.356	307.522	354.902	516.651	295.965	316.04	134.768	71.6615	577.681	337.61
gga-miR-19b	UGUGCAAAUCCAUGCAAAACUGA	chr1: 152248183-152248269	1461.94	2687.61	1779.25	2471.56	3101.26	2085.41	1594.13	826.506	2965.5	2288.73
gga-miR-19b_ukstar	AGUUUUGCAGGUUUGCAUCCAGC	chr1: 152248183-152248269	33.3192	64.238	45.0669	60.0976	120.663	78.1222	65.5277	17.4656	67.2702	24.6001
gga-miR-1a	UGGAAUGUAAAGAAGUAUGUA	chr20: 8107831-8107901 (1a-1), chr2: 105673483-105673567 (1a-2)	168.422	89.9332	374.174	284.756	259.767	497.464	43.0933	339.867	138.644	179.544
gga-miR-1b	UGGAAUGUUAAGAAGUAUGUA	chr23: 4663912-4663975	3.87963	3.28024	18.6791	11.9566	5.69164	13.2356	0.484195	3.8979	8.63823	21.1121
gga-miR-200a	UAACACUGUCUGGUAACGAUGU	chr21: 2583317-2583403	193.753	11.7542	869.021	642.51	473.545	308.938	75.2116	201.267	284.306	127.59
gga-miR-200b	UAAUACUGCCUGGUAAUGAUGAU	chr21: 2585642-258572	57.9662	2.18682	211.696	128.376	144.34	75.2168	34.5392	80.8815	79.4717	33.045
gga-miR-203	GUGAAAUGUUUAGGACCACUUG	chr5: 53206814-53206911	28.9831	11.7542	88.0584	143.479	42.1182	33.896	12.9119	23.1625	22.6753	91.2409
gga-miR-204	UUCCCUUUGUCAUCCUAUGCCU	chr28: 1784403-1784424 (204-1), chr10: 6651274-6651374 (204-2)	26.4728	79.5458	18.6791	23.5986	38.7032	20.0148	52.2931	67.9135	53.3411	68.8437
gga-miR-205a	UCCUUCAUUCCACCGGAGUCUG	chr26: 2896047-2896142	35.6013	14.4877	95.1742	138.759	287.77	81.0276	47.4511	18.1402	22.9993	67.0079
gga-miR-20a	UAAAGUGCUUAUAGUGCAGGUAG	chr1: 152248306-152248403	15629	18886.8	16715.4	19226.2	16075.3	19027.9	8407.72	10160.9	17014.3	16477.3
gga-miR-20b	CAAAGUGCUCAUAGUGCAGGUAG	chr4: 3970047-3970131	51596.6	36893.1	43401.8	21338.4	30810.9	36328.4	25007.2	29799.5	30020.2	29747.7
gga-mir-20b_ukstar	ACUGUAAUGUGGGCACUUACAGU	chr4: 3970047-3970131	19.3982	15.8545	24.9054	7.86618	18.8963	12.5899	15.817	8.02069	8.42227	7.80229
gga-miR-21	UAGCUUAUCAGACUGAUGUUGA	chr19: 7322072-7322168	62785	18764.3	38879.4	31810.2	29582.4	32997.9	37014.8	43764.3	33669	29563.1
gga-miR-211	UUCCCUUUGUCAUCCUAUGCCU	chr28: 1784394-1784467	26.0163	75.9922	18.0861	22.34	37.1095	19.3691	51.4861	66.4143	51.8294	64.8049
gga-miR-2131	AUGCAGAAGUGCACGGAAACAGC	chrZ: 68816728-68816816	13.921	29.7955	16.6036	33.3526	23.6772	29.6993	46.3213	14.6171	18.0323	17.3486
gga-mir-2131_ukstar	CUGUUACUGUUCUUCUGAUG	chrZ: 68816728-68816816	115.932	213.489	67.8969	122.398	42.5735	45.5175	182.38	153.293	99.5556	84.1729
gga-miR-215	AUGACCUAUGAAUUGACAGAC	chr3: 19924793-19924897	249.437	889.491	26.0914	47.5118	275.703	524.581	168.823	289.419	31.4216	61.5004
gga-miR-218	UUGUGCUUGAUCUAACCAUGU	chr4: 77774698-77774806 (218-1), chr13: 4322860-4322954 (218-2)	377.465	1379.89	428.432	850.177	480.83	737.964	214.498	429.594	298.343	651.812
gga-miR-2188	AAGGUCCAACCUCACAUGUCCU	chr22: 2684926-2685094	19.3982	8.7473	23.7194	21.7107	41.6628	33.2504	70.0469	23.1625	41.1396	14.5031
gga-miR-22	AAGCUGCCAGUUGAAGAACUGU	chr19: 5352096-5352195	65.4973	53.8506	172.559	113.588	104.499	204.667	40.511	53.4463	163.586	145.398
gga-miR-22*	AGUUCUUCAGUGGCAAGCUUUA	chr19: 5352096-5352195	3.87963	2.73353	8.59829	18.8788	15.9366	7.74766	6.61733	3.97286	28.7221	15.6046
gga-miR-221	AGCUACAUUGUCUGCUGGGUUUC	chr1: 114218926-114219024	433.834	384.061	588.538	616.394	1302.7	613.033	646.4	368.652	619.253	360.098
gga-miR-221_ukstar	ACCUGGCAUACAAUGUAGAUUU	chr1: 114218926-114219024	852.149	533.039	1514.19	1046.2	1154.49	1087.9	1436.93	449.383	660.393	427.657
gga-miR-222	AGCUACAUCUGGCUACUGGGUCUC	chr1: 114216027-114216124 (222-1), chr1: 114218422-114218519 (222-2)	849.411	470.167	1321.77	1586.14	988.752	555.572	952.25	437.69	1204.28	630.241
gga-miR-223	UGUCAGUUUGUCAAAUACCCC	chr4: 232949-233048	65.4973	16.6745	58.1126	70.7957	70.3487	66.5007	171.728	57.4941	154.516	51.0361
gga-miR-23b	AUCACAUUGCCAGGGAUUACC	chrZ: 41157406-41157491	160.662	202.008	347.49	533.013	272.971	286.663	268.083	243.244	483.633	705.327
gga-miR-24	UGGCUCAGUUCAGCAGGAACAG	chrZ: 41158175-41158242	2993.71	2171.52	5471.18	5497.52	1837.72	3069.36	1993.27	2060.72	3837.75	5740.83
gga-miR-26a	UUCAAGUAAUCCAGGAUAGGC	chr2: 4467516-4467592	1662.31	2299.72	3483.79	5407.84	2847.42	2994.79	1984.23	2207.41	4573.08	4836.96
gga-miR-27b	UUCACAGUGGCUAAGUUCUGC	chrZ: 41157642-41157738	1497.77	1554.56	2873.31	3137.98	1166.79	1735.48	1083.47	1219.97	2422.05	3828.35
gga-miR-27b_ukstar	AGAGCUUAGCUGAUUGGUGAAC	chrZ: 41157642-41157738	54.7712	30.8889	91.3198	39.9602	33.2392	36.8014	19.6906	46.0253	40.1678	98.3088
gga-miR-2954	CAUCCCCAUUCCACUCCUAGCA	chrZ	7016.43	11991.7	4868.71	2553.99	12564.9	6274.96	11848.7	1668.38	4839.57	2301.49
gga-miR-2954_ukstar	GCUGAGAGGGCUUGGGGAGAGGA	chrZ	674.599	367.933	1362.09	174.944	909.525	588.499	2070.58	76.7587	522.721	72.8825
gga-miR-2964	CACAAGAAUUGCGUUUGGACAA	chr17: 5577814-5577902	372.444	532.492	99.3251	188.788	407.294	635.631	252.266	333.496	148.146	182.39
gga-miR-301	CAGUGCAAUAAUAUUGUCAAAGCAU	chr15: 406313-406405	257.197	636.093	528.943	557.24	403.651	197.242	390.261	277.651	564.616	833.743
gga-mir-301_ukstar	UCUGACAAUGUUGCACUAC	chr15: 406313-406405	109.086	110.708	108.516	78.6618	351.288	181.424	151.876	84.2547	107.654	81.052
gga-miR-301b-3p	CAGUGCAAUAGUAUUGUCAAAGCAU	chr19: 7144739-7144828	214.521	516.364	447.704	453.092	319.415	161.41	316.825	231.85	451.887	686.968
gga-miR-302b	UAAGUGCUUCCAUGUUUUAGUAG	chr4: 58651314-58651385	444.788	84.7395	271.884	66.3906	613.332	197.565	306.334	58.0188	585.888	68.293
gga-miR-302b*	ACUUUAACAUGGAGGUGCUUUCU	chr4: 58651314-58651385	130.995	16.6745	85.6864	16.6763	89.4726	22.2745	121.694	17.6155	245.65	18.1747
gga-miR-302c	UAAGUGCUUCCAUGUUUCAGUGG	chr4: 58651576-58651640	170.247	73.8053	177.303	59.4684	476.277	171.094	238.062	28.7845	447.46	46.9973
gga-miR-30a-3p	CUUUCAGUCGGAUGUUUGCAGC	chr3: 85102239-85102310	2230.79	6708.63	4468.74	9692.71	3766.73	5483.08	7062.79	3622.35	8660.26	7415.11
gga-miR-30a-5p	UGUAAACAUCCUCGACUGGAAG	chr3: 85102239-85102310	3014.7	23342.4	11160.3	22406.4	7587.64	13890.3	3701.35	5572.95	12593.8	20119.3
gga-miR-30b	UGUAAACAUCCUACACUCAGCU	chr2: 148331598-148331684	69.8333	238.637	42.9915	87.472	295.738	190.786	239.192	97.5975	90.5934	55.7175
gga-miR-30c	UGUAAACAUCCUACACUCUCAGCU	chr23: 5249637-5249725 (30c-1), chr3: 85126853-85126924 (30c-2)	1217.29	3467.21	2112.51	3377.11	3642.65	2435.99	3511.06	2046.85	4232.19	2262.39
gga-miR-30c-1_ukstar	CUGGGAGAGGAUUGUUUACGCC	chr23: 5249637-5249725	80.103	91.8466	109.702	167.707	94.026	96.5229	142.999	91.226	121.151	93.7192
gga-miR-30c-2_ukstar	CUGGGAGAAGGCUGUUUACUCU	chr3: 85126853-85126924	71.8873	290.574	194.499	238.503	125.672	219.194	149.616	119.036	233.88	203.135
gga-miR-30d	UGUAAACAUCCCCGACUGGAAG	chr2: 148337263-148337326	7494.76	15599.4	7904.2	12015.8	5863.53	8637.67	9888.87	10383.8	10866.8	13060
gga-miR-30d_ukstar	CUUUCAGUCAGAUGUUUGCUGC	chr2: 148337263-148337326	15.2903	50.5703	14.2317	24.8571	19.1239	31.9591	23.8869	12.7431	52.8012	22.3054
gga-miR-30e	UGUAAACAUCCUUGACUGG	chr23: 5248414-5248509	6082.12	17439.1	8356.95	11012.7	9500.26	11260.6	4613.57	7937.03	10644.6	16134.1
gga-miR-30e_ukstar	CUUUCAGUCGGAUGUUUACAGC	chr23: 5248414-5248509	1881.85	4385.4	2803.64	6567.32	2771.6	3937.75	6007.24	2835.5	5456.66	4424.36
gga-miR-31	AGGCAAGAUGUUGGCAUAGCUG	chrZ: 71882171-71882264	130.31	24.6018	378.325	93.7649	8.42363	13.8812	155.588	161.013	74.5047	48.466
gga-miR-32	UAUUGCACAUUACUAAGUUGC	chr2: 86506451-86506520	5.47712	154.991	19.865	19.1935	17.7579	8.39329	6.94013	7.19613	47.5103	41.5816
gga-miR-33	GUGCAUUGUAGUUGCAUUGC	chr1: 51372282-51372350	37.6552	334.311	192.72	92.1917	128.403	51.9739	8.55411	35.9807	139.507	227.001
gga-miR-34a	UGGCAGUGUCUUAGCUGGUUGUU	chr21: 3251514-3251622	11.4107	10.9341	9.48777	1.88788	18.4409	11.9443	4.19636	4.94734	3.99518	2.47837
gga-miR-34c	AGGCAGUGUAGUUAGCUGAUUGC	chr24: 5685637-5685710	13.2364	466.614	529.536	771.515	135.689	54.2336	6.45593	4.12278	166.61	422.058
gga-miR-3529	AGGCAGACUGUGACUUGUUGU	chr10: 14823529-14823619	120.269	90.2065	13.6387	8.49548	489.254	622.718	105.07	75.9342	9.82598	9.72991
gga-miR-3535	GGAUAUGAUGACUGAUUAUCUGAAA	chr9: 16372628-16372709	523.978	900.152	198.354	482.984	252.481	465.505	636.232	1175.22	241.115	376.896
gga-miR-365	UAAUGCCCCUAAAAAUCCUUAU	chr14: 764271-764355 (365-1), chr18: 6437296-6437391 (365-2)	6.38998	1.91347	7.11583	17.3056	11.3833	21.6289	28.7289	16.4911	36.7125	19.7352
gga-miR-367	AAUUGCACUUUAGCAAUGGUG	chr4: 58652350-58652422	2.28214	3.00688	4.44739	0.629295	15.2536	3.87383	1.77538	0.749597	6.47867	1.19329
gga-miR-429	UAAUACUGUCUGGUAAUGCCGU	chr21: 2580812-2580895	217.944	22.415	651.098	408.098	339.222	254.059	81.8289	235.149	233.664	98.5842
gga-miR-451	AAACCGUUACCAUUACUGAGUUU	chr19: 5823968-5824036	184.853	92.6667	163.961	250.774	310.991	509.731	455.305	259.061	206.022	182.665
gga-miR-454	UAGUGCAAUAUUGCUUAUAGGGU	chr15: 399833-399953	1841.46	2298.63	3462.44	5903.73	3428.87	3652.7	2834.15	3052.81	6890.82	4315.58
gga-miR-455-3p	UGCAGUCCAUGGGCAUAUACAC	chr17: 5339701-5339786	58.6509	27.062	55.1477	92.5063	125.444	88.1296	51.1633	69.4127	47.0783	68.293
gga-miR-455-5p	UAUGUGCCCUUGGACUACAUCG	chr17: 5339701-5339786	126.43	53.3039	83.3145	117.678	183.271	132.356	167.531	106.593	71.4813	109.599
gga-miR-456	CAGGCUGGUUAGAUGGUUGUCA	chr3: 32679710-32679821	1983.18	1114.73	1750.49	775.291	1599.12	1196.37	1184.18	640.306	600.897	454.827
gga-miR-460	CCUGCAUUGUACACACUGUGUG	chr2: 3583690-3583779	252.632	9.56736	118.597	47.5118	311.447	267.94	75.2116	178.554	66.8383	49.5675
gga-mir-460a_ukstar	CACAGCGCAUACAAUGUGGAUU	chr2: 3583690-3583779	227.757	9.02065	357.57	52.2315	277.069	327.016	111.526	44.2262	135.512	39.5622
gga-miR-460b-5p	UCCUCAUUGUACAUGCUGUGUG	chr4: 2687396-2687485	12.0953	98.9538	7.70882	6.92224	5.69164	2.25973	11.7821	24.7367	2.80742	18.7255
gga-miR-489	AGUGACAUCAUAUGUACGGCUGC	chr2: 23068877-23068960	5.70534	21.3215	16.6036	5.03436	16.8473	16.4638	10.1681	8.02069	7.34249	5.32391
gga-miR-551	GCGACCCAUACUUGGUUUCAG	chr9: 21966405-21966517	22.5931	25.1485	44.1774	76.774	62.8358	66.8235	27.4377	22.1881	56.2565	51.3115
gga-miR-7	UGGAAGACUAGUGAUUUUGUUG	chrZ: 39554766-39554874 (7-1), chr10: 14823525-14823623 (7-2), chr28: 4436025-4436119 (7-3)	349.851	1164.76	781.259	259.269	476.049	386.414	459.34	80.2818	375.871	134.291
gga-miR-7-1_ukstar	CAACAAAUCACAGUCUGCCAUA	chrZ: 39554766-39554874	12.78	34.9892	12.1562	18.2495	44.6225	37.447	37.1216	20.1642	29.8019	18.2665
gga-miR-92	UAUUGCACUUGUCCCGGCCUG	chr1: 152248070-152248147	9590.45	14333.8	11031.3	8608.44	20642	11947.9	17238.5	5177.99	15575.3	6672.61
gga-miR-99a	AACCCGUAGAUCCGAUCUUGUG	chr1: 102424333-102424413	1351.02	2452.52	1427.32	1179.3	1200.48	1316.46	1044.09	1566.36	1049.33	1484.55
gga-miR-99a*	CAAGCUCGCUUCUAUGGGUCUG	chr1: 102424333-102424413	82.3851	133.943	88.3549	64.1881	39.1585	85.547	53.5842	77.0586	71.3734	100.512
hsa-miR-1246	AAUGGAUUUUUGGAGCAGG	unclear	4.33606	1.64012	2.96493	1.25859	38.2478	10.653	3.71216	24.8866	3.23934	12.6672
hsa-miR-125b-1*	ACGGGUUAGGCUCUUGGGAGCU	unclear	88.7751	226.063	91.9128	185.957	93.5706	120.411	126.052	115.363	77.0962	110.242
hsa-miR-1261	AUGGAUAAGGCUUUGGCUU	unclear	52.2609	118.362	90.7268	126.803	7.74064	22.5973	19.5292	158.69	89.0817	251.234
hsa-miR-129-3p	AAGCCCUUACCCCAAAAAGCAU	unclear	10.4978	33.0757	9.48777	13.5298	22.5389	15.1725	24.5325	7.87077	29.262	9.36274
hsa-miR-129-5p	CUUUUUGCGGUCUGGGCUUGC	unclear	189.417	469.894	328.811	269.967	109.507	202.73	138.803	104.569	294.564	229.938
hsa-miR-132	UAACAGUCUACAGCCAUGGUCG	unclear	19.1699	8.7473	35.8756	21.0814	38.9308	44.8718	13.3961	27.81	14.469	14.5949
hsa-miR-132*	ACCGUGGCUUUCGAUUGUUACU	unclear	5.70534	6.28712	12.4527	11.642	16.1643	13.5584	8.71551	12.968	6.91058	8.62841
hsa-miR-139-5p	UCUACAGUGCACGUGUCUCCAG	unclear	23.0496	30.6155	30.2423	25.4864	78.5447	55.2021	51.8089	45.3506	37.9002	20.9285
hsa-miR-143	UGAGAUGAAGCACUGUAGCUC	unclear	37422.5	5166.92	40077.5	112894	45352.4	80640.8	54488.4	39637.9	45335	53520.7
hsa-miR-143*	GGUGCAGUGCUGCAUCUCUGGU	unclear	76.6797	11.2075	71.7513	63.2441	98.5793	91.6806	37.4444	43.2517	46.8624	70.7713
hsa-miR-145	GUCCAGUUUUCCCAGGAAUCCCU	unclear	173.671	15.8545	107.923	246.054	474.911	521.03	546.817	314.456	379.542	197.077
hsa-miR-145*	GGAUUCCUGGAAAUACUGUUCU	unclear	269.292	14.2144	158.624	46.5678	114.288	147.851	135.575	296.99	88.0019	182.757
hsa-miR-148b	UCAGUGCAUCACAGAACUUUGU	unclear	2239.23	1254.69	3283.66	918.77	2930.74	1863.96	943.05	946.591	1160.11	985.016
hsa-miR-150	UCUCCCAACCCUUGUACCAGUG	unclear	4.79248	3.82694	21.051	9.43942	15.4813	4.51947	16.9468	5.54702	15.8727	9.17916
hsa-miR-181c*	AACCAUCGACCGUUGAGUGGAC	unclear	9.81318	25.6952	12.4527	6.60759	16.6196	16.141	13.7189	18.2902	8.74621	11.5657
hsa-miR-182	UUUGGCAAUGGUAGAACUCACACU	unclear	2683.79	322.01	4595.05	4681.32	1623.71	1997.28	4023.66	6222.48	5335.73	1946.99
hsa-miR-190b	UGAUAUGUUUGAUAUUGGGUU	unclear	7.98747	27.3353	4.74389	4.71971	17.5303	15.1725	1.77538	4.72246	3.13136	5.69108
hsa-miR-191	CAACGGAAUCCCAAAAGCAGCUG	unclear	181.658	168.112	189.162	131.523	122.484	122.671	181.25	140.624	205.914	169.814
hsa-miR-192	CUGACCUAUGAAUUGACAGCC	unclear	6.61819	8.7473	11.5632	14.7884	55.0951	24.2114	68.4329	223.755	47.0783	107.58
hsa-miR-210	CUGUGCGUGUGACAGCGGCUGA	unclear	72.8001	364.653	123.934	240.705	187.824	187.881	65.2049	74.5849	184.966	161.737
hsa-miR-23a	AUCACAUUGCCAGGGAUUUCC	unclear	71.4308	49.4769	237.491	397.714	172.571	191.432	148.486	142.798	370.04	488.423
hsa-miR-27a	UUCACAGUGGCUAAGUUCCGC	unclear	473.315	252.032	1529.9	1694.06	433.931	521.353	375.735	469.023	1416.67	1915.42
hsa-miR-338-3p	UCCAGCAUCAGUGAUUUUGUUG	unclear	37.6552	128.203	35.2827	40.5895	32.5562	45.5175	42.4478	39.6537	66.6223	62.5101
hsa-miR-338-5p	AACAAUAUCCUGGUGCUGAGUG	unclear	28.0703	54.944	24.3124	16.3617	21.6282	29.0537	17.9152	22.4879	17.0605	17.2568
hsa-miR-363	AAUUGCACGGUAUCCAUCUGUA	chr4: 3968811-3968832	53650.3	53033.5	53740.5	26901.7	43613.9	47618.1	24529.2	32401	38399.2	34717.1
hsa-miR-363*	CGGGUGGAUCACGAUGCAAUUU	chr4: 3968811-3968832	8822.74	8746.75	14453.7	22670	8254.48	10740.2	10767.8	8414.38	22453.2	19997.3
hsa-miR-369-3p	AAUAAUACAUGGUUGAUCUUU	unclear	5.0207	0.820059	3.26142	0.629295	16.8473	4.51947	4.03496	48.4989	5.72283	20.2859
hsa-miR-378	ACUGGACUUGGAGUCAGAAGG	unclear	18.7135	16.9479	22.83	49.3996	143.657	77.4766	14.0417	57.644	4.64305	18.2665
hsa-miR-423-5p	UGAGGGGCAGAGAGCGAGACUUU	unclear	5.47712	1.36677	9.19128	1.57324	28.4582	9.36175	9.6839	13.3428	1.51169	1.74404
hsa-miR-425	AAUGACACGAUCACUCCCGUUGA	unclear	141.264	161.278	207.249	102.89	139.787	68.1148	122.179	118.136	225.89	141.726
hsa-miR-92a-2*	GGGUGGGGAUUUGUUGCAUUAC	unclear	461.22	217.316	1160.47	636.217	512.931	382.541	342.81	295.716	954.308	558.001
hsa-miR-92b	UAUUGCACUCGUCCCGGCCUCC	unclear	107.26	3359.51	256.466	187.215	256.807	106.853	288.096	104.794	250.725	166.51
hsa-miR-96	UUUGGCACUAGCACAUUUUUGCU	unclear	40.1656	5.46706	113.26	62.6148	45.7608	24.8571	21.6274	41.6776	83.8988	30.383
tgu-miR-1388	AUCUCAGGUUCGUCAGCCCAUG	unclear	64.8126	56.3107	12.1562	4.09042	33.0115	43.5806	31.3113	59.6679	17.7084	10.0053
tgu-miR-2970	GACAGUCAGCAGUUGGUCUG	unclear	372.901	745.707	63.153	50.3436	400.692	522.321	258.56	298.415	45.0268	57.8287
