# Supplementary material for: A Cross-Species Analysis of MicroRNAs in the Developing Avian Face
Source: PLoS One. 2012 Apr 16;7(4):e35111. doi: 10.1371/journal.pone.0035111 (PMC3327661; doi:10.1371/journal.pone.0035111)
Supplement: Table S2 — miRNAs differentially expressed among chicken, quail, and duck frontonasal neural crest cells. Fold changes are on a log2 scale, with expression in duck relative to chicken or quail, in quail relative to chicken, or HH25 relative to HH20. For example, a negative number is expressed at a lower level in the duck versus chicken. Comparisons in bold typeface pass >2-fold change and normalized read count of >15 PMMR criteria. DC, duck/chicken comparison; DQ, duck/quail comparison; QC, quail/chicken comparison. (XLS) [file pone.0035111.s003.xls]

## Sheet: Table S2
miRNA	DC HH20 Fold	DC HH25 Fold	DQ HH20 Fold	DQ HH25 Fold	QC HH20 Fold	QC HH25 Fold	Chick HH25/HH20 Fold	Duck HH25/HH20 Fold	Quail HH25/HH20 Fold
gga-miR-184	-2.54095	1.56392	1.87174	2.56735	-4.41269	-1.00343	-2.39921	1.70566	1.01004
gga-miR-122	0.0767467	0.787933	-2.80272	-2.31001	2.87946	3.09794	-3.14901	-2.43782	-2.93053
gga-miR-302c	0.0585831	-0.311603	-1.42559	-1.5246	1.48417	1.21299	-1.20583	-1.57602	-1.47701
hsa-miR-1246	-0.548386	-0.381992	-3.68931	-3.08138	3.14092	2.69939	-1.40258	-1.23619	-1.84412
hsa-miR-369-3p	-0.622387	-0.381992	-2.36894	-2.84434	1.74655	2.46235	-2.61409	-2.37369	-1.89829
hsa-miR-423-5p	0.746847	0.20297	-1.63051	-2.57304	2.37735	2.77601	-2.00265	-2.54653	-1.604
gga-miR-33	2.35559	-1.85848	0.585825	0.82685	1.76976	-2.68533	3.15027	-1.0638	-1.30483
gga-miR-302b	-0.710127	-0.352055	-1.17368	-1.57328	0.463549	1.22122	-2.39201	-2.03394	-1.63434
gga-let-7g	0.960048	-0.350169	0.473178	1.26603	0.48687	-1.61619	3.12785	1.81764	1.02479
gga-let-7d	0.759484	-0.865743	-0.584972	-0.574255	1.34446	-0.291487	2.64225	1.01703	1.00631
gga-let-7f	1.45366	1.17942	1.00346	1.80459	0.450194	-0.62517	2.07852	1.80428	1.00315
gga-miR-302b*	-0.612368	0.000153252	-0.0623796	-0.417594	-0.549988	0.417747	-2.97379	-2.36127	-2.00605
gga-miR-22*	1.14813	2.78793	-0.890222	1.28494	2.03835	1.50299	-0.505153	1.13465	-1.04051
hsa-miR-425	0.552966	-0.648454	0.568134	0.595058	-0.0151678	-1.24351	0.191157	-1.01026	-1.03719
gga-miR-367	0.962576	-2.25646	-1.77812	-2.62195	2.74069	0.365491	0.397885	-2.82115	-1.97732
hsa-miR-150	2.13504	1.30251	0.443365	1.06255	1.69168	0.23996	-0.324581	-1.15712	-1.7763
gga-miR-144	2.19475	-0.440886	0.440786	0.503579	1.75396	-0.944465	0.51192	-2.12372	-2.18651
gga-miR-34c	5.32215	0.725466	1.96443	3.83044	3.35772	-3.10497	5.13965	0.542965	-1.32304
hsa-miR-1261	0.795797	0.0993829	3.55101	2.48836	-2.75521	-2.38898	1.1794	0.482986	1.54563
gga-miR-32	1.85874	-3.0135	0.161767	1.19331	1.69697	-4.20681	4.82262	-0.0496135	-1.08115
gga-miR-460b-5p	-0.649868	-3.83744	0.437664	1.61509	-1.08753	-5.45253	3.03231	-0.15527	-1.33269
gga-miR-205a	1.41864	3.25968	-1.59627	0.776102	3.01491	2.48358	-1.2971	0.543944	-1.82843
hsa-miR-92b	1.25765	-4.16548	-0.00191479	0.809069	1.25957	-4.97455	4.96906	-0.454072	-1.26506
gga-miR-142-5p	0.908128	2.78793	-0.240408	0.782438	1.14854	2.00549	-2.17258	-0.292773	-1.31562
gga-miR-301	1.04024	-0.190937	0.390003	1.49833	0.650238	-1.68927	1.30637	0.0751869	-1.03314
gga-let-7a	0.764412	-0.760407	0.994775	0.685034	-0.230364	-1.44544	2.51399	0.989173	1.29891
gga-let-7c	0.861798	-0.507665	1.50743	0.463524	-0.645628	-0.971189	1.50679	0.13733	1.18123
gga-miR-125b_ukstar	0.00826256	-1.36441	0.441904	-0.930574	-0.433641	-0.43384	1.14751	-0.225165	1.14731
hsa-miR-192	0.805034	0.757559	-2.25238	-0.711219	3.05742	1.46878	0.4024	0.354925	-1.18624
gga-miR-1b	2.26743	1.86594	1.7145	-0.146614	0.552926	2.01255	-0.242119	-0.643614	1.2175
gga-miR-99a*	0.100927	-1.06124	1.17398	-0.414413	-1.07306	-0.64683	0.701164	-0.461005	1.12739
gga-miR-221	0.439994	0.682517	-1.1463	0.00788784	1.58629	0.67463	-0.175807	0.0667167	-1.08747
gga-miR-2954	-0.527197	-2.23121	-1.36778	-1.29685	0.840588	-0.934362	0.773231	-0.930785	-1.00172
gga-miR-193b	-0.569919	0.124968	-1.30342	0.432496	0.733499	-0.307528	-0.246579	0.448308	-1.28761
hsa-miR-145	-0.686345	3.95601	-2.13765	-1.08239	1.4513	5.0384	-3.45339	1.18897	0.13371
hsa-miR-145*	-0.763563	1.71198	0.472932	-1.66674	-1.23649	3.37872	-4.24375	-1.7682	0.371468
gga-miR-10b	0.618621	4.01033	-2.36142	-0.229635	2.98004	4.23996	-1.61409	1.77762	-0.354173
gga-miR-146b	3.53215	5.0035	3.69013	2.45438	-0.157977	2.54913	-2.59666	-1.12531	0.110445
gga-miR-460	-1.09097	2.31209	-1.39292	-2.49555	0.301946	4.80764	-4.72278	-1.31971	-0.217077
gga-let-7i	1.23322	-1.16285	0.60664	2.28103	0.626583	-3.44389	4.76137	2.36529	0.690894
gga-miR-10a	0.340619	1.20297	0.0185102	-1.71881	0.322109	2.92178	-2.45844	-1.59609	0.141238
gga-mir-460a_ukstar	0.650731	2.53362	0.367981	-2.64637	0.28275	5.17998	-4.65812	-2.77524	0.239113
gga-miR-193a_ukstar	-1.20735	0.328501	-0.795798	-2.25938	-0.411552	2.58788	-3.38871	-1.85286	-0.389277
gga-miR-193b_ukstar	-1.20735	0.328501	-0.795798	-2.25938	-0.411552	2.58788	-3.38871	-1.85286	-0.389277
gga-let-7a_ukstar	-1.38792	-3.61538	-1.46692	0.60044	0.0789951	-4.21582	4.79863	2.57117	0.503808
gga-miR-7	1.15906	-2.16751	0.71469	-0.575697	0.444368	-1.59181	1.73522	-1.59135	-0.300962
gga-let-7c_ukstar	-0.692776	-1.3384	-0.851581	0.0154778	0.158804	-1.35388	2.21679	1.57117	0.704107
gga-miR-142-3p	0.943343	1.22456	0.576256	-0.332974	0.367087	1.55753	-1.88599	-1.60478	-0.695548
gga-miR-365	0.155221	3.17697	-0.677813	-0.321719	0.833034	3.49869	-1.73962	1.28214	0.926041
hsa-miR-143	0.0988897	4.44952	-0.178385	0.485385	0.277274	3.96413	-2.85653	1.4941	0.830332
gga-miR-107	-0.516862	-0.563345	0.0691362	0.635781	-0.585999	-1.19913	1.16354	1.11705	0.550409
gga-miR-31	1.53768	1.93029	5.48904	2.75591	-3.95136	-0.825629	-2.40511	-2.01251	0.72062
gga-miR-30b	-0.699866	-1.44793	-2.7822	-1.12506	2.08233	-0.322864	1.77283	1.02477	-0.632363
gga-miR-489	1.54111	-2.08243	-0.0210182	-1.70941	1.56213	-0.373017	1.90193	-1.72162	-0.0332198
gga-miR-30a-5p	1.88829	-0.0590476	0.55665	0.689835	1.33164	-0.748882	2.95287	1.00553	0.872349
gga-miR-15b	0.857488	0.276224	0.366796	1.07938	0.490692	-0.803151	1.68306	1.1018	0.389219
gga-miR-30a-3p	1.00232	0.530882	0.246556	0.821914	0.75576	-0.291032	1.58847	1.11703	0.541674
gga-miR-2131	0.254231	0.162706	-0.512005	0.167369	0.766235	-0.00466258	1.09783	1.0063	0.32693
gga-miR-30e_ukstar	0.575149	0.582595	0.0165789	0.737935	0.55857	-0.15534	1.22056	1.22801	0.50665
hsa-miR-125b-1*	0.0501113	-0.281759	-0.0257899	0.626993	0.0759012	-0.908752	1.3485	1.01663	0.363845
hsa-miR-378	0.286848	1.54339	-2.65363	-0.64926	2.94048	2.19265	-0.142974	1.11357	-0.890797
gga-miR-3535	-1.40143	-0.898194	-0.348101	0.0531778	-1.05333	-0.951372	0.780661	1.2839	0.88262
tgu-miR-1388	-2.41458	-3.78309	-1.44128	-3.41337	-0.973305	-0.369725	-0.202865	-1.57137	0.400715
gga-miR-2954_ukstar	1.01372	-1.07255	0.582636	-1.75015	0.431082	0.677596	-0.874586	-2.96086	-0.628073
gga-miR-148a_ukstar	0.671428	-1.20409	0.332859	-1.57158	0.338569	0.367489	0.506976	-1.36854	0.535897
gga-miR-34a	-0.266243	-2.534	-0.95877	-2.66148	0.692527	0.127485	-0.0615467	-2.3293	-0.626588
hsa-miR-148b	0.552301	-0.449556	0.164039	-1.02059	0.388262	0.571037	-0.835672	-1.83753	-0.652897
gga-miR-27b_ukstar	0.737509	0.371476	1.45804	0.118805	-0.720533	0.252671	-0.82633	-1.19236	0.146874
gga-mir-20b_ukstar	0.36054	-1.01115	0.398358	-0.678536	-0.0378185	-0.332619	-0.291029	-1.66272	-0.585829
gga-miR-130c	-0.234086	0.252316	-0.306045	0.369636	0.0719592	-0.117319	0.57632	1.06272	0.387041
gga-miR-181b	0.335485	-0.87325	0.704012	-0.120325	-0.368527	-0.752925	-0.152507	-1.36124	-0.536905
gga-miR-20b	-0.24952	-0.789896	0.494314	-0.767645	-0.743834	-0.0222518	-0.483924	-1.0243	0.237658
gga-miR-456	-0.18005	-0.523889	0.13048	-0.62585	-0.31053	0.101961	-0.831113	-1.17495	-0.418622
hsa-miR-363	0.00242514	-0.979206	0.301221	-0.82381	-0.298796	-0.155395	-0.0166811	-0.998312	0.12672
gga-miR-199*	-0.245346	5.12532	-1.92909	-1.01659	1.68374	6.1419	-4.72073	0.649935	-0.262565
gga-miR-1662	2.25536	0.312199	3.25882	3.08854	-1.00347	-2.77634	1.41419	-0.528972	-0.358688
gga-miR-200a	2.16517	5.77247	0.87589	1.0564	1.28928	4.71607	-4.04297	-0.435672	-0.616184
hsa-miR-132	0.904159	1.26906	-0.117909	-1.08984	1.02207	2.3589	-1.13194	-0.767036	0.204897
gga-miR-135a	1.23414	-3.85865	-1.01105	-0.20448	2.2452	-3.65417	5.84739	0.754595	-0.0519785
gga-miR-455-3p	-0.0888525	1.77329	-1.18567	0.0699255	1.09682	1.70336	-1.11589	0.746252	-0.509343
hsa-miR-129-3p	-0.145949	-1.28963	-1.24828	-0.165314	1.10233	-1.12431	1.65568	0.512003	-0.57096
gga-let-7b	1.14813	-4.1182	0.0691362	-0.00629286	1.079	-4.11191	5.47898	0.21265	0.28808
gga-miR-200b	1.86871	5.8754	0.552521	0.77125	1.31619	5.10415	-4.7283	-0.721617	-0.940345
gga-mir-135a-3_ukstar	0.938502	-3.5927	-0.855118	-0.783581	1.79362	-2.80911	4.81736	0.286165	0.214629
gga-miR-19a	0.75956	-1.15489	-0.354211	0.153843	1.11377	-1.30873	1.66227	-0.252178	-0.760232
gga-miR-2188	0.29015	1.31149	-0.812692	-0.614966	1.10284	1.92646	-1.14901	-0.127665	-0.325391
gga-miR-183	1.046	3.85265	1.87948	1.21629	-0.833484	2.63636	-2.78973	0.0169301	0.680119
gga-miR-203	1.60325	3.6096	1.06402	2.08165	0.53923	1.52794	-1.30204	0.704309	-0.313328
hsa-miR-96	1.49561	3.51767	1.30746	1.33285	0.188153	2.18482	-2.87712	-0.855066	-0.880457
hsa-miR-182	0.775807	3.86174	1.50078	1.22888	-0.724976	2.63286	-3.0591	0.0268369	0.298742
gga-let-7k	1.26171	-0.0669394	1.78563	2.05843	-0.523927	-2.12536	2.1272	0.798551	0.52576
gga-miR-144_ukstar	1.53108	3.07425	0.800765	1.03636	0.730315	2.03789	-1.54426	-0.00108985	-0.236684
gga-miR-100	-0.133347	-2.69605	-0.0200647	-1.06184	-0.113282	-1.63421	2.00995	-0.552748	0.489025
gga-miR-451	-0.173029	1.43626	-0.923526	-1.02335	0.750497	2.45961	-0.996255	0.613039	0.712862
gga-miR-301b-3p	1.06143	-0.188584	0.487114	1.48908	0.574315	-1.67766	1.26727	0.0172586	-0.984707
gga-miR-137	0.913008	-4.08932	1.3943	0.0337449	-0.481287	-4.12306	4.43348	-0.568846	0.791705
gga-miR-204	-0.503088	-1.75309	-1.05103	0.237633	0.547943	-1.99072	1.58728	0.337277	-0.951386
gga-miR-211	-0.524539	-1.76622	-1.03691	0.205867	0.512371	-1.97209	1.54643	0.304748	-0.938029
gga-miR-455-5p	-0.601703	1.14253	-1.13734	-0.169575	0.535636	1.31211	-1.24603	0.498206	-0.469557
hsa-miR-129-5p	0.795689	-0.79955	1.58623	0.413223	-0.790541	-1.21277	1.31077	-0.284472	0.888536
gga-miR-429	1.57892	4.18638	0.940646	0.683753	0.638273	3.50263	-3.28142	-0.673961	-0.417069
gga-miR-125b	-0.948907	-2.28786	-0.000638515	-0.556841	-0.948269	-1.73102	1.23678	-0.102169	0.454034
gga-miR-126	0.428296	2.30859	0.944027	0.0473233	-0.51573	2.26126	-2.60998	-0.729694	0.167009
gga-miR-126*	0.366603	2.37706	0.0405443	-0.52912	0.326058	2.90618	-2.3638	-0.353344	0.216321
gga-miR-135b_ukstar	0.377613	-3.41174	-0.523763	0.338519	0.901376	-3.75026	3.90546	0.116112	-0.74617
gga-miR-181a	-0.00357718	-1.96959	-0.181256	-0.389174	0.177679	-1.58041	1.47914	-0.486871	-0.278952
gga-miR-199	0.929957	5.83731	0.36333	0.200301	0.566628	5.63701	-4.72776	0.179595	0.342623
gga-miR-223	-0.172584	2.08601	-0.275673	0.090291	0.103089	1.99572	-1.97379	0.28481	-0.0811543
hsa-miR-143*	-0.095841	2.49647	-0.45828	-0.535685	0.362439	3.03215	-2.77438	-0.182073	-0.104668
hsa-miR-338-3p	-0.0938912	-1.65925	0.116027	-0.165314	-0.209918	-1.49393	1.7675	0.202148	0.483488
gga-miR-101	1.04272	-0.290048	0.220022	0.73297	0.822696	-1.02302	1.83245	0.499682	-0.0132666
gga-miR-15b_ukstar	-0.47281	-1.48669	-1.67781	-1.59059	1.205	0.103898	1.00942	-0.0044595	-0.091685
hsa-miR-190b	-0.75167	-2.534	-1.88571	-1.68469	1.13404	-0.849308	1.77495	-0.0073711	-0.208389
gga-miR-7-1_ukstar	-0.0721897	-0.939049	-1.87608	-1.03699	1.80389	0.0979408	1.45303	0.586167	-0.252921
gga-miR-181a*	1.25309	-1.00155	0.239321	-0.0816444	1.01377	-0.919906	2.29194	0.037298	0.358264
gga-miR-15a	1.2925	-0.226625	-0.311367	0.350033	1.60386	-0.576659	2.05046	0.531336	-0.130064
gga-mir-19a_ukstar	1.57215	0.748499	0.261992	0.709084	1.31016	0.0394156	1.36542	0.541769	0.0946773
gga-miR-21	-0.691413	0.761498	0.394266	-0.0528845	-1.08568	0.814383	-1.74243	-0.289516	0.157634
gga-miR-30c	0.795285	-0.0379863	-0.78603	0.47128	1.58132	-0.509266	1.5101	0.67683	-0.58048
hsa-miR-210	0.76756	-0.599257	-0.599811	0.357451	1.36737	-0.956708	2.32451	0.957695	0.000433234
gga-miR-215	-3.25703	-4.22662	-3.40147	-3.46481	0.144438	-0.761815	1.8343	0.864711	0.928049
tgu-miR-2970	-2.56187	-3.88873	-2.66557	-3.37506	0.1037	-0.513672	0.999817	-0.327043	0.382444
gga-miR-15c	1.0399	0.253407	1.11532	1.23333	-0.0754274	-0.979925	1.69286	0.906372	0.788364
hsa-miR-181c*	0.343666	-1.9593	-0.416427	-1.28853	0.760093	-0.670773	1.38871	-0.914262	-0.0421602
hsa-miR-92a-2*	1.33119	1.54973	1.17788	0.733906	0.153311	0.81582	-1.08566	-0.867122	-0.423152
gga-miR-100_ukstar	1.11458	-1.25976	0.533083	-0.517211	0.581495	-0.742553	2.12608	-0.248263	0.802032
gga-miR-17-3p	0.409603	-1.5354	-0.30763	-0.937954	0.717234	-0.597441	1.46931	-0.475689	0.154635
gga-miR-30d_ukstar	-0.103513	-1.02463	-0.426275	-0.362566	0.322761	-0.662065	1.72567	0.804557	0.740847
gga-miR-30c-2_ukstar	1.43596	-0.284902	0.630108	0.121797	0.805849	-0.406698	2.0151	0.29424	0.802552
gga-miR-218	0.182723	-0.698714	-0.16646	0.204213	0.349184	-0.902927	1.87013	0.988696	0.618024
gga-miR-30d	0.0767378	-0.376567	0.43085	0.476213	-0.354113	-0.852781	1.05754	0.604235	0.558872
gga-miR-30e	0.458402	-0.663164	-0.184991	-0.0321175	0.643394	-0.631046	1.51968	0.398114	0.245241
gga-miR-3529	-3.14048	-3.40846	-5.16481	-6.19574	2.02432	2.78728	-0.414956	-0.682936	0.347996
gga-miR-1329	-1.21956	-0.557899	3.08972	3.08885	-4.30928	-3.64675	-0.328639	0.33302	0.333883
hsa-miR-23a	1.73325	3.0069	0.460685	1.0549	1.27257	1.952	-0.529792	0.743861	0.149642
gga-mir-2131_ukstar	-0.771868	-0.802582	0.67339	1.42709	-1.44526	-2.22967	0.880875	0.850161	0.0964651
gga-miR-551	0.967425	1.61015	-0.508276	0.200261	1.4757	1.40988	0.154587	0.797307	0.0887707
hsa-miR-132*	1.12607	0.888862	-0.376349	-0.219854	1.50242	1.10872	0.140087	-0.0971258	-0.253621
hsa-miR-27a	1.69257	2.74881	1.8179	1.70015	-0.125335	1.04866	-0.909196	0.147046	0.264794
gga-miR-1a	1.15163	1.6628	0.526493	-0.804867	0.625139	2.46767	-0.905152	-0.393984	0.937376
gga-miR-22	1.39758	1.07677	0.723605	-0.849474	0.673976	1.92625	-0.282474	-0.603282	0.969797
gga-miR-130b	0.749812	1.8789	0.406129	0.844008	0.343683	1.0349	-0.315726	0.813367	0.375487
gga-miR-140-3p	0.335529	1.17268	0.0331187	-0.0796129	0.302411	1.2523	-0.154046	0.683108	0.79584
gga-miR-140-5p	0.444128	1.54477	-0.115583	0.256461	0.55971	1.2883	-0.404634	0.696003	0.323959
gga-miR-148a	0.906388	0.910801	0.831679	-0.154477	0.0747095	1.06528	-0.459524	-0.455111	0.531044
gga-miR-221_ukstar	0.829367	0.97285	0.391286	-0.0563839	0.438081	1.02923	-0.676866	-0.533383	-0.0857135
gga-mir-106_ukstar	1.21955	1.47045	2.70301	1.98538	-1.48346	-0.514928	-0.712652	-0.461749	0.255881
gga-mir-301_ukstar	-0.00755377	-0.493024	-1.69474	-1.20563	1.68719	0.712608	0.0212927	-0.464177	-0.953288
hsa-miR-139-5p	0.391827	-0.264535	-1.37695	-1.11499	1.76877	0.850457	0.409525	-0.246837	-0.508792
gga-mir-18b_ukstar	-0.606533	-1.54937	-1.69754	-0.849243	1.09101	-0.700127	0.905194	-0.0376441	-0.885945
gga-miR-19b_ukstar	0.435716	-0.096118	-1.42084	-0.378424	1.85656	0.282306	0.947074	0.41524	-0.627177
gga-miR-19b	0.283392	-0.120904	-0.801583	0.245087	1.08498	-0.365991	0.878442	0.474147	-0.572524
gga-miR-92	0.201935	-0.7356	-0.903978	-0.472928	1.10591	-0.262671	0.579753	-0.357781	-0.788831
gga-miR-1552-5p	2.33119	2.14066	1.35524	1.29957	0.975949	0.841094	-0.27495	-0.465479	-0.409805
gga-miR-2964	-1.90679	-1.49599	-2.03584	-1.75142	0.129045	0.255429	0.515734	0.92654	0.642118
gga-miR-16	0.916364	0.609005	1.44932	1.13987	-0.532951	-0.530861	0.796841	0.489482	0.798931
gga-miR-16c	0.910173	0.59701	1.53071	1.16814	-0.620534	-0.571127	0.783897	0.470734	0.833305
gga-miR-190	-0.0387352	-1.33814	-0.888497	-1.40148	0.849762	0.0633401	0.665558	-0.633845	-0.120864
gga-miR-222	0.637932	1.75427	0.418785	1.51347	0.219147	0.240798	-0.853288	0.263052	-0.831637
hsa-miR-363*	0.712144	1.37397	0.808193	1.07777	-0.0960491	0.2962	-0.0124785	0.649344	0.379771
gga-miR-18a_ukstar	-0.732011	-1.37379	-1.18317	-0.634979	0.451158	-0.738812	0.679262	0.0374831	-0.510708
gga-miR-24	0.869921	1.34008	1.57394	0.840841	-0.704017	0.499236	-0.463229	0.00692769	0.740024
gga-miR-27b	0.939903	1.01333	1.30017	0.854505	-0.36027	0.158825	0.0536937	0.12712	0.572789
gga-mir-130a_ukstar	-0.772412	-0.879492	-1.19728	-0.704414	0.424867	-0.175078	0.0904564	-0.0166234	-0.509489
gga-miR-23b	1.11294	1.39976	0.348221	0.894813	0.764717	0.504945	0.33038	0.6172	0.0706081
gga-miR-26a	1.06747	1.2336	0.291005	0.852598	0.776466	0.380998	0.468271	0.634395	0.0728027
gga-miR-454	0.910945	1.36085	0.0140559	0.692664	0.896889	0.66819	0.319926	0.769836	0.0912272
gga-miR-99a	0.0792522	-1.05634	0.249692	-0.15873	-0.17044	-0.897608	0.860214	-0.275377	0.133046
hsa-miR-338-5p	-0.207349	-1.74764	0.168777	-0.828403	-0.376126	-0.919239	0.968919	-0.571374	0.425806
gga-miR-1559	1.15642	0.718643	0.584192	-0.155161	0.572224	0.873805	-0.0944246	-0.532197	0.207156
