# Supplementary material for: A Cross-Species Analysis of MicroRNAs in the Developing Avian Face
Source: PLoS One. 2012 Apr 16;7(4):e35111. doi: 10.1371/journal.pone.0035111 (PMC3327661; doi:10.1371/journal.pone.0035111)
Supplement: Table S3 — Complete list of predicted targets of miRNAs that are limited to the avian lineage. Targets were predicted using TargetScan (http://www.targetscan.org/) and the seed sequence (nt 2–8) for each of the avian-specific miRNAs. (XLS) [file pone.0035111.s004.xls]

## Sheet: Sheet1
miRNA	miRNA sequence	Total targets predicted	Predicted target	Gene description	Number of sites in UTR
gga-miR-1451	UCGCACAGGAGCAAGUUACCGC	8	ERG	v-ets erythroblastosis virus E26 oncogene homolog (avian)	1
			FLI1	Friend leukemia virus integration 1	1
			HOXA10	homeobox A10	1
			ONECUT2	one cut homeobox 2	1
			RERE	arginine-glutamic acid dipeptide (RE) repeats	1
			RNPC3	RNA-binding region (RNP1, RRM) containing 3	1
			VGLL4	vestigial like 4 (Drosophila)	1
			YWHAB	tyrosine 3-monooxygenase/tryptophan 5-monooxygenase activation protein, beta polypeptide	1
gga-miR-1559	UUCGAUGCUUGUAUGCUACUCC	2	HDAC4	histone deacetylase 4	1
			RBM24	RNA binding motif protein 24	1
gga-miR-2131	AUGCAGAAGUGCACGGAAACAGC	142	A2BP1	ataxin 2-binding protein 1	1
			ACSL1	acyl-CoA synthetase long-chain family member 1	1
			ACVR2A	activin A receptor, type IIA	1
			ACVR2B	activin A receptor, type IIB	1
			AHCYL1	S-adenosylhomocysteine hydrolase-like 1	1
			ANK2	ankyrin 2, neuronal	1
			APC	adenomatous polyposis coli	1
			ARHGAP21	Rho GTPase activating protein 21	1
			ARID2	AT rich interactive domain 2 (ARID, RFX-like)	1
			ATP1B1	ATPase, Na+/K+ transporting, beta 1 polypeptide	1
			ATP2C1	ATPase, Ca++ transporting, type 2C, member 1	1
			BHLHB3	basic helix-loop-helix domain containing, class B, 3	1
			C15orf48	chromosome 15 open reading frame 48	1
			C3orf59	chromosome 3 open reading frame 59	1
			C6orf62	chromosome 6 open reading frame 62	1
			CACNA1C	calcium channel, voltage-dependent, L type, alpha 1C subunit	1
			CACNB2	calcium channel, voltage-dependent, beta 2 subunit	1
			CALD1	caldesmon 1	1
			CALM2	calmodulin 2	1
			CD164	CD164 molecule, sialomucin	1
			CDC42	cell division cycle 42 (GTP binding protein, 25kDa)	1
			CEP350	centrosomal protein 350kDa	1
			CNBP	CCHC-type zinc finger, nucleic acid binding protein	1
			CNTN4	contactin 4	1
			CSDE1	cold shock domain containing E1, RNA-binding	1
			CSMD3	CUB and Sushi multiple domains 3	1
			CTDSPL2	CTD (carboxy-terminal domain, RNA polymerase II, polypeptide A) small phosphatase like 2	1
			DCUN1D4	DCN1, defective in cullin neddylation 1, domain containing 4 (S. cerevisiae)	1
			DLGAP2	discs, large (Drosophila) homolog-associated protein 2	1
			DNER	delta/notch-like EGF repeat containing	1
			DYRK1A	dual-specificity tyrosine-(Y)-phosphorylation regulated kinase 1A	3
			EN2	engrailed homeobox 2	1
			ENC1	ectodermal-neural cortex (with BTB-like domain)	1
			EPS8	epidermal growth factor receptor pathway substrate 8	1
			ERC2	ELKS/RAB6-interacting/CAST family member 2	1
			ERRFI1	ERBB receptor feedback inhibitor 1	1
			EZR	ezrin	1
			FAM120A	family with sequence similarity 120A	1
			FAM49B	family with sequence similarity 49, member B	1
			FBXL18	F-box and leucine-rich repeat protein 18	1
			FBXO33	F-box protein 33	1
			FCHO2	FCH domain only 2	1
			FGF9	fibroblast growth factor 9	1
			FIGN	fidgetin	2
			FLJ20309	hypothetical protein FLJ20309	1
			FOXF1	forkhead box F1	1
			FOXN3	forkhead box N3	1
			FZD10	frizzled homolog 10	1
			GAB1	GRB2-associated binding protein 1	1
			GPC4	glypican 4	1
			GPR85	G protein-coupled receptor 85	2
			GPX3	glutathione peroxidase 3 (plasma)	1
			GRB10	growth factor receptor-bound protein 10	1
			GTF2A1	general transcription factor IIA, 1, 19/37kDa	1
			HIPK2	homeodomain interacting protein kinase 2	1
			HIVEP2	human immunodeficiency virus type I enhancer binding protein	1
			HMGA2	high mobility group AT-hook 2	1
			HNRNPA2B1	heterogeneous nuclear ribonucleoprotein A2/B1	1
			HNRNPK	heterogeneous nuclear ribonucleoprotein K	1
			HNRNPU	heterogeneous nuclear ribonucleoprotein U (scaffold attachment factor A)	1
			HP1BP3	heterochromatin protein 1, binding protein 3	1
			HSPC159	galectin-related protein	1
			ID2	inhibitor of DNA binding 2, dominant negative helix-loop-helix protein	1
			IGF2BP3	insulin-like growth factor 2 mRNA binding protein 3	1
			IP05	importin 5	1
			ITGB1BP1	integrin beta 1 binding protein 1	1
			KCMF1	potassium channel modulatory factor 1	1
			KCNA2	potassium voltage-gated channel, shaker-related subfamily, member 2	1
			KCNB1	potassium voltage-gated channel, Shab-related subfamily, member 1	1
			KCNIP4	Kv channel interacting protein 4	1
			KCNN2	potassium intermediate/small conductance calcium-activated channel, subfamily N, member 2	1
			KIF21A	kinesin family member 21A	1
			LIMD2	LIM domain containing 2	1
			LIN7C	lin-7 homolog C (C. elegans)	1
			LPHN2	latrophilin 2	1
			LRRN1	leucine rich repeat neuronal 1	1
			MAP7	microtubule-associated protein 7	1
			MAPK9	mitogen-activated protein kinase 9	1
			MEIS1	Meis homeobox 1	1
			MLLT10	myeloid/lymphoid or mixed-lineage leukemia (trithorax homolog, Drosophila); translocated to, 10	1
			MMP16	matrix metallopeptidase 16 (membrane-inserted)	1
			MN1	meningioma (disrupted in balanced translocation) 1	1
			NR3C2	nuclear receptor subfamily 3, group C, member 2	1
			NUFIP2	nuclear fragile X mental retardation protein interacting protein 2	1
			ONECUT2	one cut homeobox 2	2
			PAFAH1B1	platelet-activating factor acetylhydrolase, isoform Ib, alpha subunit 45kDa	1
			PCDH7	protocadherin 7	1
			PDS5A	PDS5, regulator of cohesion maintenance, homolog A (S. cerevisiae)	2
			PGRMC2	progesterone receptor membrane component 2	1
			PKNOX1	PBX/knotted 1 homeobox 1	1
			PLEKHO2	pleckstrin homology domain containing, family O member 2	1
			PPP3R1	protein phosphatase 3 (formerly 2B), regulatory subunit B, alpha isoform	1
			PTBP1	polypyrimidine tract binding protein 1	1
			PTCHD1	patched domain containing 1	1
			RAB10	RAB10, member RAS oncogene family	1
			RAP1B	RAP1B, member of RAS oncogene family	1
			RBM47	RNA binding motif protein 47	1
			RC3H1	ring finger and CCCH-type zinc finger domains 1	1
			RERE	arginine-glutamic acid dipeptide (RE) repeats	1
			RIMS1	regulating synaptic membrane exocytosis 1	2
			RNF146	ring finger protein 146	1
			SERTAD2	SERTA domain containing 2	1
			SETD3	SET domain containing 3	1
			SFRS10	splicing factor, arginine/serine-rich 10 (transformer 2 homolog, Drosophila)	1
			SKAP2	src kinase associated phosphoprotein 2	1
			SMAD2	SMAD family member 2	1
			SNF1LK	SNF1-like kinase	1
			SNRK	SNF related kinase	1
			SNX2	sorting nexin 2	1
			SPAG9	sperm associated antigen 9	1
			SPIN1	spindlin 1	1
			SPOPL	speckle-type POZ protein-like	1
			SPTBN1	spectrin, beta, non-erythrocytic 1	1
			STRN3	striatin, calmodulin binding protein 3	1
			STYX	serine/threonine/tyrosine interacting protein	1
			SYT1	synaptotagmin I	1
			TBL1X	transducin (beta)-like 1X-linked	1
			TCF12	transcription factor 12 (HTF4, helix-loop-helix transcription factors 4)	1
			TEAD1	TEA domain family member 1 (SV40 transcriptional enhancer factor)	1
			TNPO1	transportin 1	1
			TNRC6B	trinucleotide repeat containing 6B	1
			TRIO	triple functional domain (PTPRF interacting)	1
			TWIST1	twist homolog 1	1
			UBE2L3	ubiquitin-conjugating enzyme E2L 3	1
			UBL3	ubiquitin-like 3	1
			UBXD2	UBX domain containing 2	1
			UGCGL1	UDP-glucose ceramide glucosyltransferase-like 1	1
			UPF2	UPF2 regulator of nonsense transcripts homolog (yeast)	1
			USP7	ubiquitin specific peptidase 7 (herpes virus-associated)	1
			UTX	ubiquitously transcribed tetratricopeptide repeat, X chromosome	1
			UTY	ubiquitously transcribed tetratricopeptide repeat gene, Y-linked	1
			VGLL3	vestigial like 3 (Drosophila)	1
			WAC	WW domain containing adaptor with coiled-coil	1
			WIPI2	WD repeat domain, phosphoinositide interacting 2	1
			XP04	exportin 4	1
			ZEB1	zinc finger E-box binding homeobox 1	1
			ZEB2	zinc finger E-box binding homeobox 2	1
			ZFHX3	zinc finger homeobox 3	1
			ZMYND11	zinc finger, MYND domain containing 11	1
			ZNF148	zinc finger protein 148	2
			ZNF618	zinc finger protein 618	1
			ZNF827	zinc finger protein 827	1
gga-miR-2131*	CUGUUACUGUUCUUCUGAUG	44	ATXN2	ataxin 2	1
			BICD2	bicaudal D homolog 2 (Drosophila)	1
			BNC2	basonuclin 2	2
			CALM2	calmodulin 2	1
			DDX3X	DEAD (Asp-Glu-Ala-Asp) box polypeptide 3, X-linked	1
			DDX3Y	DEAD (Asp-Glu-Ala-Asp) box polypeptide 3, Y-linked	1
			EFNB2	ephrin-B2	1
			ETV6	ets variant gene 6 (TEL oncogene)	1
			FAM168B	family with sequence similarity 168, member B	1
			FAM19A5	family with sequence similarity 19 (chemokine (C-C motif)-like), member A5	1
			FIGN	fidgetin	1
			FXBW7	F-box and WD repeat domain containing 7	1
			GLI3	GLI-Kruppel family member GLI3 (Greig cephalopolysyndactyly syndrome)	1
			KCTD10	potassium channel tetramerisation domain containing 10	1
			LAMP1	lysosomal-associated membrane protein 1	1
			LRP6	low density lipoprotein receptor-related protein 6	1
			MEIS2	Meis homeobox 2	1
			MMP16	matrix metallopeptidase 16 (membrane-inserted)	1
			NF1	neurofibromin 1 (neurofibromatosis, von Recklinghausen disease, Watson disease)	1
			NLGN1	neuroligin 1	1
			PHF21A	PHD finger protein 21A	1
			PPFIA1	protein tyrosine phosphatase, receptor type, f polypeptide (PTPRF), interacting protein (liprin), alpha 1	1
			PRKACB	protein kinase, cAMP-dependent, catalytic, beta	1
			PSME3	proteasome (prosome, macropain) activator subunit 3 (PA28 gamma; Ki)	1
			PTBP1	polypyrimidine tract binding protein 1	1
			PURB	purine-rich element binding protein B	1
			RAB14	RAB14, member RAS oncogene family	1
			RAB1A	RAB1A, member RAS oncogene family	1
			RABEP1	rabaptin, RAB GTPase binding effector protein 1	1
			RB1CC1	RB1-inducible coiled-coil 1	1
			RER1	RER1 retention in endoplasmic reticulum 1 homolog (S. cerevisiae)	1
			SALL3	sal-like 3 (Drosophila)	1
			SPRED2	sprouty-related, EVH1 domain containing 2	1
			SSX2IP	synovial sarcoma, X breakpoint 2 interacting protein	1
			TBC1D12	TBC1 domain family, member 12	1
			TMEM9B	TMEM9 domain family, member B	1
			TRAK1	trafficking protein, kinesin binding 1	1
			TTN	titin	1
			USP6NL	USP6 N-terminal like	1
			WDFY3	WD repeat and FYVE domain containing 3	1
			WDR1	WD repeat domain 1	1
			YWHAQ	tyrosine 3-monooxygenase/tryptophan 5-monooxygenase activation protein, theta polypeptide	1
			ZFHX4	zinc finger homeobox 4	1
			ZNF608	zinc finger protein 608	1
gga-miR-2954	CAUCCCCAUUCCACUCCUAGCA	20	BAZ2B	bromodomain adjacent to zinc finger domain, 2B	1
			BNC2	basonuclin 2	1
			BTG1	B-cell translocation gene 1, anti-proliferative	1
			CHD2	chromodomain helicase DNA binding protein 2	1
			CLDN8	claudin 8	1
			CRKL	v-crk sarcoma virus CT10 oncogene homolog (avian)-like	1
			ELAVL2	ELAV (embryonic lethal, abnormal vision, Drosophila)-like 2 (Hu antigen B)	1
			HMGB1	high-mobility group box 1	1
			KIAA0515	KIAA0515	1
			LINGO2	leucine rich repeat and Ig domain containing 2	1
			NCAM1	neural cell adhesion molecule 1	1
			NEGR1	neuronal growth regulator 1	1
			OLA1	Obg-like ATPase 1	1
			SARM1	sterile alpha and TIR motif containing 1	1
			SLC23A2	solute carrier family 23 (nucleobase transporters), member 2	1
			SNAP91	synaptosomal-associated protein, 91kDa homolog (mouse)	1
			SNX18	sorting nexin 18	1
			TLK2	tousled-like kinase 2	1
			YY1	YY1 transcription factor	1
			ZFP42	zinc finger protein 42 homolog (mouse)	1
gga-miR-2954*	GCUGAGAGGGCUUGGGGAGAGGA	54	ABHD2	abhydrolase domain containing 2	1
			ABL2	v-abl Abelson murine leukemia viral oncogene homolog 2 (arg, Abelson-related gene)	1
			ADIPOR2	adiponectin receptor 2	1
			ARPC5	actin related protein 2/3 complex, subunit 5, 16kDa	1
			BCL2L13	BCL2-like 13 (apoptosis facilitator)	1
			BCL7A	B-cell CLL/lymphoma 7A	1
			CCND2	cyclin D2	1
			CLASP1	cytoplasmic linker associated protein 1	1
			CTNNB1	catenin (cadherin-associated protein), beta 1, 88kDa	1
			DCP1A	DCP1 decapping enzyme homolog A (S. cerevisiae)	1
			DDX19A	DEAD (Asp-Glu-Ala-As) box polypeptide 19A	1
			DDX19B	DEAD (Asp-Glu-Ala-As) box polypeptide 19B	1
			DDX3X	DEAD (Asp-Glu-Ala-Asp) box polypeptide 3, X-linked	1
			DLGAP2	discs, large (Drosophila) homolog-associated protein 2	1
			DLL4	delta-like 4 (Drosophila)	1
			EEF1A1	eukaryotic translation elongation factor 1 alpha 1	1
			ESRRG	estrogen-related receptor gamma	1
			HIC2	hypermethylated in cancer 2	2
			HMBOX1	homeobox containing 1	1
			ID1	inhibitor of DNA binding 1, dominant negative helix-loop-helix protein	1
			IKZF2	IKAROS family zinc finger 2 (Helios)	2
			JOSD1	Josephin domain containing 1	1
			KCNMA1	potassium large conductance calcium-activated channel, subfamily M, alpha member 1	1
			KIAA0247	KIAA0247	1
			KIAA1522	KIAA1522	1
			KIF1B	kinesin family member 1B	1
			KLF12	Kruppel-like factor 12	1
			LRP6	low density lipoprotein receptor-related protein 6	1
			MARCH6	membrane-associated ring finger (C3HC4) 6	1
			MESDC1	mesoderm development candidate 1	1
			NEK6	NIMA (never in mitosis gene a)-related kinase 6	1
			NKD1	naked cuticle homolog 1 (Drosophila)	1
			NUP153	nucleoporin 153kDa	1
			ODZ3	odz, odd Oz/ten-m homolog 3 (Drosophila)	1
			ONECUT2	one cut homeobox 2	1
			PAFAH1B1	platelet-activating factor acetylhydrolase, isoform Ib, alpha subunit 45kDa	1
			PCDH10	protocadherin 10	1
			PCSK1	proprotein convertase subtilisin/kexin type 1	1
			PPM1E	protein phosphatase 1E (PP2C domain containing)	1
			PPP2R5E	protein phosphatase 2, regulatory subunit B', epsilon isoform	1
			RBBP5	retinoblastoma binding protein 5	1
			REEP1	receptor accessory protein 1	1
			RHOQ	ras homolog gene family, member Q	1
			STK24	serine/threonine kinase 24 (STE20 homolog, yeast)	1
			tcag7.1228	hypothetical protein FLJ25778	1
			THSD7B	thrombospondin, type I, domain containing 7B	1
			TMCC1	transmembrane and coiled-coil domain family 1	1
			UPF1	UPF1 regulator of nonsense transcripts homolog (yeast)	1
			VGLL3	vestigial like 3 (Drosophila)	1
			ZBTB2	zinc finger and BTB domain containing 2	1
			ZMYND11	zinc finger, MYND domain containing 11	1
			ZNF281	zinc finger protein 281	1
			ZNF687	zinc finger protein 687	1
			ZNRF3	zinc and ring finger 3	1
