# Supplementary material for: A Cross-Species Analysis of MicroRNAs in the Developing Avian Face
Source: PLoS One. 2012 Apr 16;7(4):e35111. doi: 10.1371/journal.pone.0035111 (PMC3327661; doi:10.1371/journal.pone.0035111)
Supplement: Table S7 — Differentially expressed miRNAs with discernable trends among chicken, duck, and quail. Accompanying each miRNA are fold changes (FC) on a log2 scale and Fisher's exact p-values (see Methods). The Bonferroni corrected threshold for significance is <1.97e-05. Values in the table that fail to reach this threshold are marked with ‡. For a complete list of differentially expressed miRNAs, see Table S2. (XLSX) [file pone.0035111.s008.xlsx]

## Sheet: Table S7
Expressed at higher levels at HH20 than HH25 in all three species
miRNA	Known Functions and/or Targets (reference)	Chicken HH25 vs HH20		Duck HH25 vs HH20		Quail HH25 vs HH20
		FC log2	p-value	FC log2	p-value	FC log2	p-value
gga-miR-122	Targets CyclinG1 to induce p53 and inhibit cell cycle progression at G1 [1]	3.15	< 1.00E-25	2.44	< 1.00E-25	2.93	< 1.00E-25
gga-miR-142-3p	Down-regulates cAMP production [2]	1.89	< 1.00E-25	1.6	< 1.00E-25	0.7	< 1.00E-25
gga-miR-2954*	Unknown	0.87	< 1.00E-25	2.96	< 1.00E-25	0.63	< 1.00E-25
gga-miR-302b	Expression of miRNA cluster promotes somatic cell reprogramming [3,4]	2.39	< 1.00E-25	2.03	< 1.00E-25	1.63	< 1.00E-25
gga-miR-302b*	Expression of miRNA cluster promotes somatic cell reprogramming [3,4]	2.97	< 1.00E-25	2.36	< 1.00E-25	2.01	< 1.00E-25
gga-miR-302c	Expression of miRNA cluster promotes somatic cell reprogramming [3,4]	1.21	< 1.00E-25	1.58	< 1.00E-25	1.48	< 1.00E-25
hsa-miR-1246	Unknown	1.4	3.94e-14	1.24	2.96E-05‡	1.84	2.91e-20
hsa-miR-148b	Targets DNA methyltransferase DNMT3B [5]	0.84	< 1.00E-25	1.84	< 1.00E-25	0.65	< 1.00E-25
hsa-miR-369-3p	Unknown	2.61	< 1.00E-25	2.37	2.77e-07	1.9	6.42e-10
hsa-miR-423-5p	Unknown	2	4.15E-01‡	2.55	1.44E-02*	1.6	1.56e-13
hsa-miR-92a-2*	Unknown	1.09	< 1.00E-25	0.87	< 1.00E-25	0.42	< 1.00E-25
hsa-miR-96	Morpholino results in abnormal cranial cartilage [6]; overexpression leads to cell cycle arrest in G1 [7]	2.88	9.60E-01‡	0.86	< 1.00E-25	0.88	2.19e-11
Expressed at higher levels at HH25 than HH20 in all three species
miRNA	Known Functions and/or Targets (reference)	Chicken HH25 vs HH20		Duck HH25 vs HH20		Quail HH25 vs HH20
		FC log2	p-value	FC log2	p-value	FC log2	p-value
gga-let-7a	miRNA family associated with cellular differentiation [8]	2.51	< 1.00E-25	0.99	< 1.00E-25	1.3	1.08E-03‡
gga-let-7a*	miRNA family associated with cellular differentiation [8]	4.8	1.15E-01‡	2.57	3.94E-02‡	0.5	4.05E-02‡
gga-let-7c*	miRNA family associated with cellular differentiation [8]	2.22	2.27E-03‡	1.57	4.86E-01‡	0.7	3.48E-01‡
gga-let-7d	miRNA family associated with cellular differentiation [8]	2.64	1.15e-14	1.02	7.72e-10	1.01	6.26e-11
gga-let-7f	miRNA family associated with cellular differentiation [8]	2.08	< 1.00E-25	1.8	< 1.00E-25	1	< 1.00E-25
gga-let-7g	miRNA family associated with cellular differentiation [8]	3.13	< 1.00E-25	1.82	< 1.00E-25	1.02	< 1.00E-25
gga-let-7i	miRNA family associated with cellular differentiation [8]	4.76	< 1.00E-25	2.37	< 1.00E-25	0.69	< 1.00E-25
gga-let-7k	miRNA family associated with cellular differentiation [8]	2.13	< 1.00E-25	0.8	4.93E-02*	0.53	< 1.00E-25
gga-miR-107	Induced by p53 to inhibit cell cycle progression at G1 [9,10]	1.16	8.06E-01‡	1.12	1.47E-02*	0.55	3.77E-03‡
gga-miR-15b	Targets BCL2 to induce apoptosis [11]; Targets CCNE1 to inhibit cell cycle progression at G1 [12]	1.68	2.55e-25	1.1	9.05e-24	0.39	4.5e-15
gga-miR-15c	Unknown	1.69	< 1.00E-25	0.91	< 1.00E-25	0.79	< 1.00E-25
gga-miR-218	Targets ROBO1 and IKK-beta to inhibit cell migration and invasion [13,14]	1.87	< 1.00E-25	0.99	< 1.00E-25	0.62	7.36e-09
gga-miR-30a-3p	miRNA family targets EMT regulators SNAIL1 and VIMENTIN [15,16]	1.59	< 1.00E-25	1.12	< 1.00E-25	0.54	< 1.00E-25
gga-miR-30a-5p	miRNA family targets EMT regulators SNAIL1 and VIMENTIN [15,16]	2.95	< 1.00E-25	1.01	< 1.00E-25	0.87	< 1.00E-25
gga-miR-30d*	miRNA family targets EMT regulators SNAIL1 and VIMENTIN [15,16]	1.73	3.84E-01‡	0.8	8.93e-16	0.74	1.22E-03‡
gga-miR-30e*	miRNA family targets EMT regulators SNAIL1 and VIMENTIN [15,16]	1.22	< 1.00E-25	1.23	< 1.00E-25	0.51	< 1.00E-25
hsa-miR-1261	Unknown	1.18	< 1.00E-25	0.48	< 1.00E-25	1.55	< 1.00E-25
Expressed at higher levels in duck versus quail and chicken at both HH20 and HH25
miRNA	Known Functions and/or Targets (reference)	HH20 Duck vs Chick		HH25 Duck vs Chick		HH20 Duck vs Quail		HH25 Duck vs Quail
		FC log2	p-value	FC log2	p-value	FC log2	p-value	FC log2	p-value
gga-miR-106*	Unknown	1.22	8.34E-02‡	1.47	3.09E-03‡	2.7	2.61e-16	1.99	9.53e-07
gga-miR-144*	Unknown	1.53	< 1.00E-25	3.07	< 1.00E-25	0.8	< 1.00E-25	1.04	< 1.00E-25
gga-miR-146b	Targets metalloprotease MMP16 to inhibit cell migration [17]	3.53	< 1.00E-25	5	< 1.00E-25	3.69	< 1.00E-25	2.45	< 1.00E-25
gga-miR-1552-5p	Unknown	2.33	< 1.00E-25	2.14	< 1.00E-25	1.36	< 1.00E-25	1.3	< 1.00E-25
gga-miR-16c	Unknown	0.91	< 1.00E-25	0.6	< 1.00E-25	1.53	< 1.00E-25	1.17	< 1.00E-25
gga-miR-183	Targets stemness regulator BMI1 and pro-apoptotic PDCD4 [18]; Repressed by EMT regulator ZEB1 [19]	1.05	< 1.00E-25	3.85	< 1.00E-25	1.88	< 1.00E-25	1.22	1.62E-01‡
gga-miR-200a	miRNA family targets positive Wnt signaling regulators [20]; Negative feedback loop with EMT regulators ZEB1 and ZEB2 [21,22]	2.17	< 1.00E-25	5.77	2.98e-06	0.88	1.72e-16	1.06	1.84e-15
gga-miR-200b	Morpholino results in abnormal cranial cartilage [6]; miRNA family targets positive Wnt signaling regulators [20]; Negative feedback loop with EMT regulators ZEB1 and ZEB2 [21,22]	1.87	6.77e-25	5.88	8.67e-10	0.55	4.39e-13	0.77	1.15e-06
gga-miR-203	Targets Wnt signaling activator LEF1/TCF1 [23]; Repressed by EMT regulator ZEB1 [19]; Targets BMI1 and p63 to inhibit stemness [24]	1.6	1.11e-05	3.61	< 1.00E-25	1.06	2.59E-02‡	2.08	< 1.00E-25
gga-miR-24	Inhibited by RUNX2; Targets SATB2 [25]	0.87	< 1.00E-25	1.34	< 1.00E-25	1.57	< 1.00E-25	0.84	< 1.00E-25
gga-miR-27b	Activates Wnt signaling [26]; Targets RUNX1 [27]	0.94	< 1.00E-25	1.01	< 1.00E-25	1.3	< 1.00E-25	0.85	< 1.00E-25
hsa-miR-182	Targets FOXO1 transcription factor [28]	0.78	< 1.00E-25	3.86	< 1.00E-25	1.5	< 1.00E-25	1.23	< 1.00E-25
hsa-miR-23a	Inhibited by RUNX2; Targets SATB2 [25]	1.73	< 1.00E-25	3.01	< 1.00E-25	0.46	< 1.00E-25	1.05	< 1.00E-25
hsa-miR-27a	Activates Wnt signaling [26]; Targets RUNX1 and SATB2 [25,27]; Inhibited by RUNX2 [25]	1.69	< 1.00E-25	2.75	< 1.00E-25	1.82	< 1.00E-25	1.7	< 1.00E-25
hsa-miR-363*	Unknown	0.71	< 1.00E-25	1.37	< 1.00E-25	0.81	< 1.00E-25	1.08	< 1.00E-25
Expressed at higher levels in quail and chicken versus duck at both HH20 and HH25
miRNA	Known Functions and/or Targets (reference)	HH20 Duck vs Chick		HH25 Duck vs Chick		HH20 Duck vs Quail		HH25 Duck vs Quail
		FC log2	p-value	FC log2	p-value	FC log2	p-value	FC log2	p-value
gga-miR-18a*	Targets K-RAS oncogene [29]	0.73	< 1.00E-25	1.37	< 1.00E-25	1.18	2.44e-11	0.63	< 1.00E-25
gga-miR-215	Induced by p53 to inhibit cell cycle progression at G2 [30]	3.26	< 1.00E-25	4.23	< 1.00E-25	3.4	< 1.00E-25	3.46	< 1.00E-25
gga-miR-2964	Unknown	1.91	< 1.00E-25	1.5	< 1.00E-25	2.04	< 1.00E-25	1.75	< 1.00E-25
gga-miR-3529	Unknown	3.14	< 1.00E-25	3.41	< 1.00E-25	5.16	< 1.00E-25	6.2	< 1.00E-25
tgu-miR-1388	Unknown	2.41	< 1.00E-25	3.78	< 1.00E-25	1.44	5.47e-12	3.41	< 1.00E-25
tgu-miR-2970	Unknown	2.56	< 1.00E-25	3.89	< 1.00E-25	2.67	< 1.00E-25	3.38	< 1.00E-25
Expressed at higher levels in quail and chicken versus duck only at HH25
miRNA	Known Functions and/or Targets (reference)	HH25 Duck vs Chick		HH25 Duck vs Quail		HH20 Duck vs Chick		HH20 Duck vs Quail
		FC log2	p-value	FC log2	p-value	FC log2	p-value	FC log2	p-value
gga-let-7c	miRNA family associated with cellular differentiation [8]	0.51	< 1.00E-25	0.46	< 1.00E-25	0.86	2.23e-13	1.51	2.52E-01‡
gga-miR-100*	related to let-7 family [31]	1.26	3.77E-05‡	0.52	4.93e-06	1.11	1.31E-02‡	0.53	2.14E-01‡
gga-miR-125b*	related to let-7 family [31]	1.36	< 1.00E-25	0.93	< 1.00E-25	0.01	< 1.00E-05	0.44	3.26E-03‡
gga-miR-137	Targets CDK6 and CDC42 to inhibit cell cycle progression at G1 and promote differentiation [32,33]	4.09	< 1.00E-25	0.03	1.46E-02‡	0.91	1.77e-07	1.39	8.92e-08
gga-miR-148a*	Unknown	1.2	< 1.00E-25	1.57	2.09e-18	0.67	6.05E-02‡	0.33	1.56E-02‡
gga-miR-30c-2*	miRNA family targets EMT regulators SNAIL1 and VIMENTIN [15,16]	0.28	1.57E-01‡	0.12	6.26E-03‡	1.44	2.01e-19	0.63	8.59e-17
hsa-miR-129-5p	Target stem cell regulator SOX4 [34,35]	0.8	6.48E-01‡	0.41	1.18E-01‡	0.8	< 1.00E-05	1.59	< 1.00E-05
Expressed at higher levels in duck versus quail and chicken only at HH25
miRNA	Known Functions and/or Targets (reference)	HH25 Duck vs Chick		HH25 Duck vs Quail		HH20 Duck vs Chick		HH20 Duck vs Quail
		FC log2	p-value	FC log2	p-value	FC log2	p-value	FC log2	p-value
gga-miR-10b	Induced by EMT regulator TWIST1 [36]	4.01	5.75e-06	0.23	5.95E-01‡	0.62	2.39E-01‡	2.36	6.33e-22
gga-miR-142-5p	Induced by miR-223 via CEBPB and LMO2 [37]	2.79	1.09e-05	0.78	4.56E-04‡	0.91	6.23E-02‡	0.24	8.72E-01‡
gga-miR-205a	Coordinately expressed with miR-200 family [22]; Targets SHIP2 to induce the AKT pathway [38]	3.26	< 1.00E-25	0.78	4.00E-01‡	1.42	1.47E-02‡	1.6	< 1.00E-05
gga-miR-22*	Unknown	2.79	1.18e-11	1.28	2.55E-03‡	1.15	1.41e-11	0.89	1.60E-01‡
gga-miR-222	Targets p27KIP1 to induce cell cycle progression [39,40]	1.75	< 1.00E-25	1.51	< 1.00E-25	0.64	1.52e-06	0.42	3.65E-03‡
gga-miR-454	Unknown	1.36	< 1.00E-25	0.69	< 1.00E-25	0.91	< 1.00E-05	0.01	< 1.00E-05
gga-miR-551	Unknown	1.61	5.38e-15	0.2	4.08E-03*	0.97	1.94e-07	0.51	3.89E-05‡
Table S7 References
1. Fornari F, Gramantieri L, Giovannini C, Veronese A, Ferracin M, et al. (2009) MiR-122/cyclin G1 interaction modulates p53 activity and affects doxorubicin sensitivity of human hepatocarcinoma cells. Cancer Res 69: 5761-5767.
2. Huang B, Zhao J, Lei Z, Shen S, Li D, et al. (2009) miR-142-3p restricts cAMP production in CD4+CD25- T cells and CD4+CD25+ TREG cells by targeting AC9 mRNA. EMBO Rep 10: 180-185.
3. Lin SL, Chang DC, Chang-Lin S, Lin CH, Wu DT, et al. (2008) Mir-302 reprograms human skin cancer cells into a pluripotent ES-cell-like state. RNA 14: 2115-2124.
4. Lin SL, Chang DC, Lin CH, Ying SY, Leu D, et al. (2011) Regulation of somatic cell reprogramming through inducible mir-302 expression. Nucleic Acids Res 39: 1054-1065.
5. Duursma AM, Kedde M, Schrier M, le Sage C, Agami R (2008) miR-148 targets human DNMT3b protein coding region. RNA 14: 872-877.
6. Gessert S, Bugner V, Tecza A, Pinker M, Kuhl M (2010) FMR1/FXR1 and the miRNA pathway are required for eye and neural crest development. Dev Biol 341: 222-235.
7. Yu S, Lu Z, Liu C, Meng Y, Ma Y, et al. (2010) miRNA-96 suppresses KRAS and functions as a tumor suppressor gene in pancreatic cancer. Cancer Res 70: 6015-6025.
8. Roush S, Slack FJ (2008) The let-7 family of microRNAs. Trends Cell Biol 18: 505-516.
9. Takahashi Y, Forrest AR, Maeno E, Hashimoto T, Daub CO, et al. (2009) MiR-107 and MiR-185 can induce cell cycle arrest in human non small cell lung cancer cell lines. PLoS One 4: e6677.
10. Yamakuchi M, Lotterman CD, Bao C, Hruban RH, Karim B, et al. (2010) P53-induced microRNA-107 inhibits HIF-1 and tumor angiogenesis. Proc Natl Acad Sci U S A 107: 6334-6339.
11. Xia L, Zhang D, Du R, Pan Y, Zhao L, et al. (2008) miR-15b and miR-16 modulate multidrug resistance by targeting BCL2 in human gastric cancer cells. Int J Cancer 123: 372-379.
12. Xia H, Qi Y, Ng SS, Chen X, Chen S, et al. (2009) MicroRNA-15b regulates cell cycle progression by targeting cyclins in glioma cells. Biochem Biophys Res Commun 380: 205-210.
13. Song L, Huang Q, Chen K, Liu L, Lin C, et al. (2010) miR-218 inhibits the invasive ability of glioma cells by direct downregulation of IKK-beta. Biochem Biophys Res Commun 402: 135-140.
14. Tie J, Pan Y, Zhao L, Wu K, Liu J, et al. (2010) MiR-218 inhibits invasion and metastasis of gastric cancer by targeting the Robo1 receptor. PLoS Genet 6: e1000879.
15. Braun J, Hoang-Vu C, Dralle H, Huttelmaier S (2010) Downregulation of microRNAs directs the EMT and invasive potential of anaplastic thyroid carcinomas. Oncogene 29: 4237-4244.
16. Joglekar MV, Patil D, Joglekar VM, Rao GV, Reddy DN, et al. (2009) The miR-30 family microRNAs confer epithelial phenotype to human pancreatic cells. Islets 1: 137-147.
17. Xia H, Qi Y, Ng SS, Chen X, Li D, et al. (2009) microRNA-146b inhibits glioma cell migration and invasion by targeting MMPs. Brain Res 1269: 158-165.
18. Li J, Fu H, Xu C, Tie Y, Xing R, et al. (2010) miR-183 inhibits TGF-beta1-induced apoptosis by downregulation of PDCD4 expression in human hepatocellular carcinoma cells. BMC Cancer 10: 354.
19. Wellner U, Schubert J, Burk UC, Schmalhofer O, Zhu F, et al. (2009) The EMT-activator ZEB1 promotes tumorigenicity by repressing stemness-inhibiting microRNAs. Nat Cell Biol 11: 1487-1495.
20. Kennell JA, Gerin I, MacDougald OA, Cadigan KM (2008) The microRNA miR-8 is a conserved negative regulator of Wnt signaling. Proc Natl Acad Sci U S A 105: 15417-15422.
21. Bracken CP, Gregory PA, Kolesnikoff N, Bert AG, Wang J, et al. (2008) A double-negative feedback loop between ZEB1-SIP1 and the microRNA-200 family regulates epithelial-mesenchymal transition. Cancer Res 68: 7846-7854.
22. Gregory PA, Bert AG, Paterson EL, Barry SC, Tsykin A, et al. (2008) The miR-200 family and miR-205 regulate epithelial to mesenchymal transition by targeting ZEB1 and SIP1. Nat Cell Biol 10: 593-601.
23. Thatcher EJ, Paydar I, Anderson KK, Patton JG (2008) Regulation of zebrafish fin regeneration by microRNAs. Proc Natl Acad Sci U S A 105: 18384-18389.
24. Yi R, Poy MN, Stoffel M, Fuchs E (2008) A skin microRNA promotes differentiation by repressing 'stemness'. Nature 452: 225-229.
25. Hassan MQ, Gordon JA, Beloti MM, Croce CM, van Wijnen AJ, et al. (2010) A network connecting Runx2, SATB2, and the miR-23a~27a~24-2 cluster regulates the osteoblast differentiation program. Proc Natl Acad Sci U S A 107: 19879-19884.
26. Wang T, Xu Z (2010) miR-27 promotes osteoblast differentiation by modulating Wnt signaling. Biochem Biophys Res Commun 402: 186-189.
27. Feng J, Iwama A, Satake M, Kohu K (2009) MicroRNA-27 enhances differentiation of myeloblasts into granulocytes by post-transcriptionally downregulating Runx1. Br J Haematol 145: 412-423.
28. Guttilla IK, White BA (2009) Coordinate regulation of FOXO1 by miR-27a, miR-96, and miR-182 in breast cancer cells. J Biol Chem 284: 23204-23216.
29. Tsang WP, Kwok TT (2009) The miR-18a* microRNA functions as a potential tumor suppressor by targeting on K-Ras. Carcinogenesis 30: 953-959.
30. Braun CJ, Zhang X, Savelyeva I, Wolff S, Moll UM, et al. (2008) p53-Responsive micrornas 192 and 215 are capable of inducing cell cycle arrest. Cancer Res 68: 10094-10104.
31. Christodoulou F, Raible F, Tomer R, Simakov O, Trachana K, et al. (2010) Ancient animal microRNAs and the evolution of tissue identity. Nature 463: 1084-1088.
32. Liu M, Lang N, Qiu M, Xu F, Li Q, et al. (2010) miR-137 targets Cdc42 expression, induces cell cycle G1 arrest and inhibits invasion in colorectal cancer cells. Int J Cancer.
33. Silber J, Lim DA, Petritsch C, Persson AI, Maunakea AK, et al. (2008) miR-124 and miR-137 inhibit proliferation of glioblastoma multiforme cells and induce differentiation of brain tumor stem cells. BMC Med 6: 14.
34. Huang YW, Liu JC, Deatherage DE, Luo J, Mutch DG, et al. (2009) Epigenetic repression of microRNA-129-2 leads to overexpression of SOX4 oncogene in endometrial cancer. Cancer Res 69: 9038-9046.
35. Shen R, Pan S, Qi S, Lin X, Cheng S (2010) Epigenetic repression of microRNA-129-2 leads to overexpression of SOX4 in gastric cancer. Biochem Biophys Res Commun 394: 1047-1052.
36. Ma L, Teruya-Feldstein J, Weinberg RA (2007) Tumour invasion and metastasis initiated by microRNA-10b in breast cancer. Nature 449: 682-688.
37. Sun W, Shen W, Yang S, Hu F, Li H, et al. (2010) miR-223 and miR-142 attenuate hematopoietic cell proliferation, and miR-223 positively regulates miR-142 through LMO2 isoforms and CEBP-beta. Cell Res 20: 1158-1169.
38. Yu J, Ryan DG, Getsios S, Oliveira-Fernandes M, Fatima A, et al. (2008) MicroRNA-184 antagonizes microRNA-205 to maintain SHIP2 levels in epithelia. Proc Natl Acad Sci U S A 105: 19300-19305.
39. Galardi S, Mercatelli N, Giorda E, Massalini S, Frajese GV, et al. (2007) miR-221 and miR-222 expression affects the proliferation potential of human prostate carcinoma cell lines by targeting p27Kip1. J Biol Chem 282: 23716-23724.
40. Lambeth LS, Yao Y, Smith LP, Zhao Y, Nair V (2009) MicroRNAs 221 and 222 target p27Kip1 in Marek's disease virus-transformed tumour cell line MSB-1. J Gen Virol 90: 1164-1171.
